# Supplementary material for: Systemic analysis of lipid metabolism from individuals to multi-organism systems
Source: Mol Omics. 2024 Sep 9;20(9):570–83. doi: 10.1039/d4mo00083h (PMC11381968; doi:10.1039/d4mo00083h)
Supplement: MO-020-D4MO00083H-s001 [file MO-020-D4MO00083H-s001.xlsx]

## Sheet: K003C, not ID matched
		021_P1_TBM_BRA01_Ex040	097_P1_TBM_BRA02_Ex040	099_P1_TBM_BRA03_Ex040	105_P1_TBM_BRA04_Ex040	119_P1_TBM_BRA05_Ex040	153_P1_TBM_BRA06_Ex040	257_P1_TBM_BRA07_Ex040	259_P1_TBM_BRA08_Ex040	295_P1_TBM_BRA09_Ex040	297_P1_TBM_BRA10_Ex040	013_P1_TBM_BtM01_Ex040	015_P1_TBM_BtM02_Ex040	019_P1_TBM_BtM03_Ex040	057_P1_TBM_BtM04_Ex040	059_P1_TBM_BtM05_Ex040	061_P1_TBM_BtM06_Ex040	069_P1_TBM_BtM07_Ex040	149_P1_TBM_BtM08_Ex040	151_P1_TBM_BtM09_Ex040	261_P1_TBM_BtM10_Ex040	007_P1_TBM_Dqu01_Ex040	109_P1_TBM_Dqu02_Ex040	115_P1_TBM_Dqu03_Ex040	157_P1_TBM_Dqu04_Ex040	161_P1_TBM_Dqu05_Ex040	195_P1_TBM_Dqu06_Ex040	241_P1_TBM_Dqu07_Ex040	305_P1_TBM_Dqu08_Ex040	311_P1_TBM_Dqu09_Ex040	357_P1_TBM_Dqu10_Ex040	009_P1_TBM_EuL01_Ex040	023_P1_TBM_EuL02_Ex040	055_P1_TBM_EuL03_Ex040	159_P1_TBM_EuL04_Ex040	201_P1_TBM_EuL05_Ex040	247_P1_TBM_EuL06_Ex040	263_P1_TBM_EuL07_Ex040	291_P1_TBM_EuL08_Ex040	337_P1_TBM_EuL09_Ex040	343_P1_TBM_EuL10_Ex040	053_P1_TBM_HEA01_Ex040	065_P1_TBM_HEA02_Ex040	111_P1_TBM_HEA03_Ex040	155_P1_TBM_HEA04_Ex040	193_P1_TBM_HEA05_Ex040	203_P1_TBM_HEA06_Ex040	205_P1_TBM_HEA07_Ex040	211_P1_TBM_HEA08_Ex040
		21	97	99	105	119	153	257	259	295	297	13	15	19	57	59	61	69	149	151	261	7	109	115	157	161	195	241	305	311	357	9	23	55	159	201	247	263	291	337	343	53	65	111	155	193	203	205	211
		P1	P1	P1	P1	P1	P1	P1	P1	P1	P1	P1	P1	P1	P1	P1	P1	P1	P1	P1	P1	P1	P1	P1	P1	P1	P1	P1	P1	P1	P1	P1	P1	P1	P1	P1	P1	P1	P1	P1	P1	P1	P1	P1	P1	P1	P1	P1	P1
		TBM	TBM	TBM	TBM	TBM	TBM	TBM	TBM	TBM	TBM	TBM	TBM	TBM	TBM	TBM	TBM	TBM	TBM	TBM	TBM	TBM	TBM	TBM	TBM	TBM	TBM	TBM	TBM	TBM	TBM	TBM	TBM	TBM	TBM	TBM	TBM	TBM	TBM	TBM	TBM	TBM	TBM	TBM	TBM	TBM	TBM	TBM	TBM
m/z	RT	BRA01	BRA02	BRA03	BRA04	BRA05	BRA06	BRA07	BRA08	BRA09	BRA10	BtM01	BtM02	BtM03	BtM04	BtM05	BtM06	BtM07	BtM08	BtM09	BtM10	Dqu01	Dqu02	Dqu03	Dqu04	Dqu05	Dqu06	Dqu07	Dqu08	Dqu09	Dqu10	EuL01	EuL02	EuL03	EuL04	EuL05	EuL06	EuL07	EuL08	EuL09	EuL10	HEA01	HEA02	HEA03	HEA04	HEA05	HEA06	HEA07	HEA08
197.081	10.6441	0	57755.8	49215.2	102782	0	58166.1	0	0	0	50469.6	0	0	0	0	0	0	0	0	0	0	0	15990.7	0	6523.65	17954.7	22251.2	7016.97	24145.5	14844.6	14173.9	0	0	0	0	0	0	0	0	0	0	0	0	0	0	0	0	0	9244.98
197.154	0.375211	0	0	0	0	0	0	0	0	0	2907.89	0	0	0	0	0	0	0	0	30167.6	0	0	29806	0	0	0	0	58531.5	81695.4	53298.7	0	0	0	5050.28	0	0	0	0	0	37207.9	0	0	5691.13	0	0	0	0	0	3483.98
198.078	0.329754	170486	86300.1	9819.53	220745	169916	104861	22338.1	138093	180384	153395	121571	125074	115875	146776	290981	19482.4	114831	196866	196960	207634	0	0	0	0	5057.14	173365	384985	4056.47	0	0	75227.7	127370	4506.05	42546.7	118567	73345.3	2625.25	50048	0	82449.4	89411.2	122155	61917.2	22244.6	317873	193793	77323.2	92526.4
198.149	0.349508	0	14186.8	0	15001.1	33033	0	72769.8	59921.4	61747.1	43348.3	0	0	0	0	0	0	55328.8	0	0	127137	86183.8	108037	38140.8	5155.71	0	0	41326.4	130526	168755	3892.87	0	0	2191.72	0	0	0	0	0	0	0	45653.6	40457.2	101116	42774.5	0	32401	7264.58	130610
199.144	0.563158	2476.07	13883.4	44188.4	0	17641.4	0	27903.6	15847.6	10107.3	27824	0	0	15151.1	29367.5	0	0	0	26853.1	0	46141.9	7061.08	35280.5	6730.45	71646.4	0	73168.2	70692.2	83892.3	4338.71	89762	841191	1.61075e+06	496483	1.27049e+06	948984	1.04895e+06	544986	644118	642438	1.23447e+06	10486.5	0	12360.8	33410.6	25743.3	34406.1	45142	51049.6
200.164	0.398738	0	0	0	13943	0	26530.9	29724.7	10453.9	17254.3	4834.25	36761.9	0	0	0	0	72052.5	72949.1	0	60966.5	61969.6	0	87687.8	39291.2	87804	54099.3	16539.7	0	0	113143	0	0	242739	49821.6	139040	111058	142255	0	54564.7	43749.7	128341	27228.6	23365	27012.9	24427.2	50861.8	13769	60293.5	79246.2
201.055	0.383962	3605.11	0	0	4864.99	3912.93	110543	167474	121354	139042	140504	0	0	0	0	0	0	0	2575.2	0	0	29923.5	122704	65875.3	156016	133280	143131	116857	89720.7	136743	145223	0	1517.3	17192.6	46493.4	0	124937	146881	69502.9	129099	210868	0	13653	50980	142814	178478	36973.8	181854	42442.8
201.139	4.81643	79198.7	118575	110522	115216	93556	148808	128840	128716	86891.9	139243	35601.8	53017	19375.2	0	71570.2	27590.5	0	62719.6	138585	71427.2	0	18770.7	0	21258.2	29338.8	30784.5	9692.92	53314.8	42842.7	23706.4	3826.18	0	39246.3	0	0	0	0	0	0	0	57639.8	49534.3	41119.8	45903.7	33920.8	105370	66995.3	23694.8
201.164	0.539822	0	15060.1	19205.8	0	0	16777.5	31166.7	17419.5	65999.6	28099.4	0	0	44818.2	162977	64620.7	53481.5	45629.1	45344	150680	236108	34297.6	45638.3	145674	0	61410.3	79503.4	118091	135372	115583	145944	4.21974e+06	5.49627e+06	1.93914e+06	4.21281e+06	3.44345e+06	3.38794e+06	3.15676e+06	5.38359e+06	5.23831e+06	4.65507e+06	30288	27542.7	102238	283633	125527	236342	267167	94565.1
201.241	1.31063	0	0	0	0	0	17465.7	0	15582.6	0	0	0	0	0	0	8057.27	10359.6	12095.9	13464.1	0	0	0	0	0	12574.6	5854.63	5043.15	12630.6	9823	0	0	0	0	0	10055.4	0	9744.79	16465.7	6543.25	3666.17	0	0	7736.66	16138.8	0	20327.2	7551.99	0	0
201.643	5.08748	715101	939459	700691	887576	627144	25887	803102	331746	1.23176e+06	835377	0	0	0	0	0	0	0	0	0	0	0	0	0	0	0	0	0	10000.1	0	0	0	0	0	0	0	0	0	0	0	0	1.06662e+06	1.62082e+06	1.09119e+06	925338	613354	1.97268e+06	1.17807e+06	752125
202.097	0.39899	0	0	0	26851.5	16818.2	24407.8	38086.3	24046.2	32400.5	27416.6	158741	249840	231228	266605	205980	263615	215121	392549	207309	324309	0	0	21635.9	15124.7	0	0	8523.07	10571.2	0	37492.5	8245.55	6739.6	15150.7	0	545.314	0	0	0	3009.34	0	0	40502.1	39508.2	0	12745.3	47587.8	35941	2327.9
202.159	0.648287	66046	37593.8	61814.9	62188.1	63319.7	46611.2	25661.1	59427.7	74847.1	53356.4	0	0	0	0	0	0	18147.3	32325.3	0	41809	10811.2	21085.9	48510.5	0	8887.78	34205.9	63277.9	53908.9	88795	78458	293714	54679.4	26544.7	55089.5	25623	56272.8	96747.4	488284	34940.2	422800	42392.2	49246.9	45401.9	51878.3	56155.9	70830.3	53592	73594
203.071	0.333388	12748.5	9097.37	25281.2	9314.52	10622	15032.2	46761.3	14403.9	28360	32039.5	0	0	0	74394.3	0	28183.2	56592.1	0	45766.5	89324.9	71772.2	56987.9	40914.6	36355.3	52794.8	57821.7	56572.4	107616	50247.8	65571.2	23481.6	36392.8	642035	55245	49004.2	54555.2	108731	2.01545e+06	53397.1	52897.6	82747.6	46095.5	64954.4	74195.4	68308.9	70604.1	88653.8	68953.4
203.137	4.27395	64715.1	61756.5	47654.5	68239.1	38790.6	35988.2	53868.4	30906.9	62468.6	20303.5	0	0	0	0	0	0	9127.56	0	0	15686.9	0	75267.7	69223.3	85021.6	88941.9	107998	66703.7	249916	198226	153472	0	0	0	0	14281.2	0	0	0	0	34360.9	0	0	0	0	16667.5	0	51296.1	0
203.179	0.556165	17172.2	0	13751.8	0	7695.22	0	14057	18917.5	19229.3	8695.69	72570.6	22031.6	0	0	0	0	60173.2	0	0	40981.1	63703.1	100960	78203	114696	93382.2	87724.4	109546	76736.5	16659.9	14921.8	6.03696e+06	1.10624e+07	3.18095e+06	1.04141e+07	6.70759e+06	9.45795e+06	13436.4	1.03035e+07	8.9839e+06	7.14092e+06	8253.06	6220.83	13093.9	11873	9137.87	12236.2	16262.4	11498.1
203.423	3.96757	0	25653.1	6196.61	0	14735.1	5404.89	4020.16	26646.5	56711.2	4552.24	0	0	0	0	0	0	0	0	0	0	7251.19	23814.5	0	0	21610.7	22199.7	7031.42	40831.7	80113.6	18954.2	0	0	0	0	0	0	0	0	0	0	26540.9	10374.4	19899.7	11746.9	0	19346.6	12952.3	17650.6
204.123	0.395707	21983.3	30568.2	46561.9	48675.7	48583.2	80082.4	28749.4	34498.4	87216.3	93673.1	1.83826e+06	2.20863e+06	1.82449e+06	2.11326e+06	2.43261e+06	2.20878e+06	2.05043e+06	2.43909e+07	2.59008e+06	2.92172e+06	35477.2	67058.5	0	81512.7	45720	0	0	0	41339	0	0	0	0	153829	0	0	303367	47544.1	154067	0	31854.5	87971.1	62426.8	115494	50760	131283	52225.2	99046.3
204.183	0.514952	9298.79	10870.8	11359.9	14617.9	18828.8	14562.3	12398.6	7499.68	17158.8	6446.02	0	0	0	0	0	32164.4	0	33964.7	49061.7	0	0	67030.1	26561.7	22773.9	30860.6	16682.4	37761.9	35797	28109.5	24435.6	1.00206e+06	1.1272e+06	503099	27416.2	195612	97725.6	151009	234927	2.23902e+06	1.0657e+06	33285.7	12851.6	13251.5	46970.9	9851.3	15746.7	15743.6	7784.35
205.122	0.374188	19484.1	55026.5	65905.9	45421.5	101727	29694.7	114259	109011	145051	129805	1.61529e+06	2.12025e+06	1.59608e+06	1.92135e+06	122531	1.87198e+06	2.08354e+06	2.29647e+06	2.12615e+06	2.34296e+06	133658	82032.5	276190	275382	238597	407276	409022	431568	464589	482010	76271.4	101284	106348	227239	249305	236040	391862	295075	379881	465145	49903.4	45428.4	85398.4	24168.6	357817	87336.7	68096	62761.6
205.159	0.381813	0	37036.1	31435.5	15189.7	0	24931.1	0	13229.4	0	36582.4	0	0	0	0	0	0	31342.5	0	0	29777.9	0	0	0	0	0	0	45214.1	99845.2	114537	108128	17901.9	12762.9	2.21456e+06	42227.6	27471.6	99406	202322	4.58209e+06	61739.9	91467.8	17706.6	29275.7	33879.8	0	96536	0	0	7067.56
206.19	0.578324	233482	189731	212265	249503	283991	224864	257426	301541	241281	210971	0	0	0	0	0	48655.7	182038	17734.1	149353	233631	19950.6	116096	198209	65440.3	153167	206910	239460	262495	311484	287087	109469	199753	182096	221312	223272	213291	317012	224902	225335	225055	196873	241238	222147	241807	243089	263593	222041	281563
206.193	15.5735	0	0	0	19399.2	0	22628.7	20465.9	25193.6	0	0	394992	535264	87974	331797	277892	458797	225971	1.45634e+06	446105	423491	0	0	9126.85	0	0	0	1785.8	0	0	0	0	0	67509	19703.8	17010.5	0	0	0	0	0	15218	26023.4	16574.1	9903.33	14132.7	56459	0	36193.6
207.065	0.332328	11582.5	34911.2	32472.6	38857.3	51173.3	18792.7	87475.2	80885.4	130125	110929	60103.5	38169.8	55358.3	124429	111531	71426.5	84783	124823	142074	214176	43815	120375	171786	75148.9	128153	229351	173517	197646	72562.9	224560	811308	880650	327257	1.10317e+06	1.08046e+06	1.13566e+06	1.10898e+06	1.31345e+06	1.44603e+06	1.46091e+06	141750	118128	159146	76608	226669	168891	240600	212495
207.102	0.378176	36660.6	88469.2	17370.7	73394.9	134444	96054.7	199680	163419	252102	198598	204122	127306	44354.4	283079	317835	234559	357615	320340	536304	560353	149738	28014.7	344649	295166	338355	545868	507086	563596	619236	696993	579844	710481	405923	858678	943452	1.02203e+06	396876	1.12437e+06	1.3347e+06	1.27606e+06	283679	209474	28777.7	332786	37567.4	274773	422575	448303
207.138	0.373038	23681.2	59299.5	43098.5	50740.3	96810.1	48314.4	94643.5	94652.6	5905.21	117341	187004	117543	98343.8	235610	217802	117696	283154	166964	171206	345198	110803	269255	211570	237394	323747	387206	322536	430449	507763	178397	834047	1.02669e+06	541919	1.20419e+06	1.22809e+06	1.38571e+06	1.6737e+06	1.54585e+06	1.51692e+06	1.65348e+06	170630	92291.1	205118	199546	322893	147769	312245	281459
207.194	0.585828	27254.1	16092.6	0	27249.2	12124.8	21539.1	9079.48	28596.2	0	22425.4	0	0	0	0	0	0	0	0	0	0	0	0	15661	0	0	0	14075.3	19816.8	20356	32658.5	99471	18257.8	0	0	41179.8	20532.7	24948.3	80635.3	126393	0	11938.5	18468	9086.07	28609.1	27507.7	31533.6	12566.1	18634.4
207.432	15.5537	0	0	0	8216.02	0	17335.2	26309	33801.9	2456.15	18068.6	57428.9	24736.1	82265.1	159978	109067	156921	95732.7	105413	0	79516.5	0	0	9944.34	0	0	9413.53	0	0	0	7487.86	0	0	18332.8	0	46942.3	0	0	0	0	6196.66	0	7222.97	0	0	18843.3	29135.3	26418	37754.6
208.689	13.9041	0	0	4183.15	6364.32	6981.74	10106	14082.7	14212	0	0	0	0	36877.7	52727	91394.2	0	46594.9	61036.3	0	117665	0	4898.57	0	1669.72	0	35628.7	13512.9	8553.22	18871.6	0	0	0	0	0	10544.8	4060.51	9367.53	4488.67	24727.7	9148.51	8310.85	0	0	0	20791.6	15760.7	0	5068.96
210.185	0.389253	65972.8	62438.2	111101	42511.3	253308	65848.5	244033	304632	155278	98629.1	0	0	90766	0	0	31986.2	61102.2	0	0	24243.3	223987	0	87361.3	165091	451587	203319	239096	144481	516146	216868	0	63935.4	0	541311	87239.9	61245.9	267390	283494	254634	157672	232604	85767.3	376077	236970	258976	78301.3	298180	860650
211.69	12.9131	0	0	0	0	0	0	0	0	0	0	0	125633	0	269225	776187	0	132416	420044	329908	152686	0	0	0	0	0	0	0	0	0	0	0	0	0	0	0	0	0	0	0	0	21779.3	59987.2	34517.3	26080.6	4472.6	70801.5	38194.5	27868.7
212.092	0.354903	0	10619.1	9916.43	0	0	8801.95	24143.9	13369.9	33358.2	23714.8	0	0	0	191687	28819.6	43799.7	36288.8	0	44179.7	14239	0	41915.6	0	283758	0	55799.9	63727.1	0	20777.6	0	27891.8	93989.7	0	16325.1	30363.7	34318.1	0	34160.5	0	45174.5	31102.9	0	39201	440973	111028	73487.5	57791.1	51348
212.193	14.2602	0	0	0	0	0	0	0	0	0	0	577532	528675	583781	257284	1.55032e+06	613154	832139	2.35526e+06	1.42851e+06	405315	0	0	0	0	0	0	0	0	0	0	0	0	127470	0	0	0	0	0	3870.65	0	95858.5	152853	58715.6	23232.5	148372	18190.6	24602.3	71731.5
212.697	15.8223	0	0	0	0	0	0	0	0	0	0	1.80267e+06	848395	1.15105e+06	1.27456e+06	2.52606e+06	1.52329e+06	781778	5.80316e+06	3.04339e+06	417352	0	0	0	0	0	0	0	0	0	0	0	0	211659	0	0	0	0	0	0	0	64957.8	105355	53231.7	44662.1	98805.7	112991	25637.8	49138.6
212.928	13.0732	0	0	0	0	0	0	0	0	0	0	53199.8	36519.5	70644.8	50024	0	54935.3	68745.7	68237.6	117050	58793.3	0	0	0	0	0	0	0	0	0	0	0	0	3736.01	0	0	0	0	0	0	0	35283.4	43736.3	21657.5	18690.2	21472	71566	42367.2	30807.3
213.149	0.361517	0	0	0	0	18732.4	0	0	19031.3	0	0	22284.6	0	0	72481.9	0	0	0	0	0	73804.4	0	438718	63417.1	132934	471407	6977.48	83435.3	474999	26733.4	115168	0	105296	0	68301.3	60213.2	62248.3	0	75313.6	71896.4	117614	43100.1	19954.7	64560.6	16868.6	57361.6	32177.3	51519.5	50961.2
213.201	17.5775	0	0	2567.76	33903.3	19521.7	35965.1	38034.7	53493.7	0	18293.4	118844	501893	38077.4	257282	560047	98528.6	5158.16	256921	1.04585e+06	178451	0	0	34779	0	0	9649.48	0	0	0	0	0	0	82897.9	40943.6	62797	0	0	0	0	0	12003.7	15600.5	40466.2	18813	0	23871.2	27355.2	45881.6
213.432	14.3624	0	0	0	3159.85	0	0	0	0	0	0	7141.92	136045	57494.7	178877	45620.4	50418.5	124568	65125	0	433792	0	0	0	0	0	0	0	0	0	0	0	0	69195.7	0	0	0	0	0	0	0	74963.7	23642.3	57160.2	62401.8	138041	46879.6	102776	26824
214.44	17.6082	0	0	0	0	6634.03	24146.6	35980.2	24817.9	0	20461.1	0	42860.2	38374	123170	55354.8	53385.5	62998.3	159405	129265	130301	0	0	0	0	0	0	0	0	0	5885.42	0	0	29762.7	16609.9	59089.8	18426.7	6448.09	4798.88	4981.04	0	0	0	0	0	8848.43	49123.9	25804.1	44007.3
215.062	0.394388	55718	21677.3	38412	82087	21407	10236.7	113577	19294.2	43967.3	64569.6	118114	97250.6	75847.9	94602.6	82637.9	128244	103031	170453	117490	124486	0	46819	0	60717.5	35031.2	77564.9	0	76754.9	0	244661	78487.2	143256	101929	196659	204043	198040	221884	217600	249010	23998.8	43545.4	47371	24328.9	53131	61603.1	29324.2	102113	27568.4
215.121	0.372578	89707.7	21959.7	9174.46	17872.2	33264.6	24549	34499.3	65593.6	121678	31560.3	45572	29364.4	0	34953.2	35260.5	46131.9	49855.8	63234.1	46690.2	79322.1	0	29186.9	0	0	56562.2	115456	102031	106816	141292	94257.8	413963	544994	229783	620074	625257	126926	261631	709743	147313	219180	72109.7	93560.8	46616.9	37453.6	69766.2	137465	117742	50437.3
216.175	0.536817	7813.92	0	0	0	0	18556.1	18493	11595.1	25045.6	22895.5	0	0	0	0	0	0	0	0	43300.5	0	16535.2	25674.2	0	16386.7	23969.7	0	15458.1	19449.3	18904.6	0	13817	0	0	0	0	22271.9	24374.8	30514.1	0	21823.1	12011.8	0	12033.6	2493.65	0	34282.2	7348.81	61440.6
217.071	0.455709	200658	491369	257932	441118	615367	207697	168074	233931	625113	368301	119717	77629.7	0	194500	199618	141378	64896.2	33052	91655	192868	1.61352e+06	2.17145e+06	1.10463e+06	2.18309e+06	1.86068e+06	2.35277e+06	1.80335e+06	1.41954e+06	1.41254e+06	1.37183e+06	1.19565e+06	1.60838e+06	1.69915e+06	1.49168e+06	1.15698e+06	395498	1.31181e+06	1.47245e+06	2.23901e+06	2.29885e+06	1.81948e+06	1.37214e+06	1.15528e+06	1.4931e+06	774648	811753	540834	1.2311e+06
217.159	0.385363	13358.4	0	12944.4	0	0	0	22056.1	31003.3	35564.9	45266.7	0	0	0	0	0	0	63277.9	0	0	38516.7	0	51415.5	0	98184.1	0	76439.7	89189.4	150764	167306	169677	358878	376854	240077	1.0959e+06	442648	434336	642746	643683	689715	548453	42334.6	0	36071.8	0	58784.5	0	55592.7	34917.9
218.139	0.407177	12924.4	13875.1	0	0	0	0	22839.9	19857.1	13628.5	9619.23	1.88524e+06	2.46882e+06	1.89601e+06	2.20392e+06	2.71193e+06	2.17759e+06	2.41133e+06	2.82824e+06	2.60148e+06	2.64781e+06	0	77629	85182.7	64501.2	79506.7	0	32201.4	61473.5	37571.2	17163.8	0	26209.5	0	0	0	0	58651	28245.3	58996.1	0	28829.3	27292.8	43456.3	21239	23952.5	32158.6	127831	76166.5
218.193	13.2057	0	0	0	0	0	0	0	0	0	0	114484	0	0	76621.6	203089	0	0	45334.2	102389	0	0	0	0	0	0	0	0	0	0	0	0	0	46237.6	0	0	0	0	0	3893.76	0	27707.7	75464.5	37655.7	27638.8	69572.3	0	27813.5	17445.3
218.697	14.5108	0	0	0	0	0	0	0	0	0	0	417196	673445	0	432894	1.56667e+06	0	0	814830	1.28477e+06	313096	0	0	0	0	0	0	0	0	0	0	0	0	69833.2	0	0	0	0	0	0	0	130226	172814	102290	96241.1	174078	204667	124436	91119.3
219.102	0.337232	20976.1	55346.6	55206	54827.6	79236	58076	116884	114771	172491	133194	138425	142601	123644	227130	193004	184109	236834	205476	309418	342827	102880	228187	256307	235516	276653	393234	346987	354660	233506	431542	276065	317227	235119	496195	612782	488965	732519	653959	662844	659082	192353	121354	227758	264271	394534	212617	319425	283230
219.201	16.0802	0	0	0	0	0	0	0	0	0	0	707136	1.26271e+06	638774	643134	1.95398e+06	319724	340738	5.82478e+06	1.99084e+06	311220	0	0	0	0	0	0	0	0	6909.44	0	0	0	791018	0	0	0	0	0	0	0	98119.6	77795.3	90751.2	28148.2	163404	174000	43854.9	75412.4
219.211	0.519488	0	0	32890.8	54532.2	37396.7	47351.7	54153.4	413362	754303	12377.1	52059.4	0	0	0	42757.4	0	49699.4	0	111412	0	11907.1	76811.3	87776.3	87974	84923.8	119065	74446.1	94940.4	982653	65182.7	0	43729.1	0	123087	113625	68849.9	54514.8	791258	839468	66445.2	74664.2	70120.5	104127	75470.4	74198.7	68540	68969.3	96676.1
219.432	13.2571	0	0	0	0	0	0	0	0	0	0	11423.7	34106.4	14324.8	0	0	36265	27391.6	68445.9	51913.4	75000.8	0	0	0	0	0	4218.11	0	0	9207.57	0	0	0	40055.8	0	0	0	0	0	0	0	18824	3313.65	19731.8	24471.8	12798.4	83547.8	29765.1	17880.6
219.452	16.0737	0	0	0	0	0	0	0	0	0	0	523664	1.01484e+06	295963	267271	2.63387e+06	205312	593807	2.56744e+06	1.64721e+06	181874	0	0	0	0	0	0	0	0	0	0	0	0	476650	0	0	0	0	0	0	0	62121.2	78443.5	43601.8	43389.4	20183	50130.5	48737.8	44425.5
220.112	0.330622	11715.4	22026.7	13961.4	23570.7	19990.5	15330.9	0	29999.5	34313	40428.4	692032	1.22011e+06	831509	1.15477e+06	1.01006e+06	1.07907e+06	1.05276e+06	1.66374e+06	1.21957e+06	1.42175e+06	2085.13	0	0	0	4956.37	0	6126.32	0	0	30553.9	23468.9	0	68075.1	0	0	2862.2	0	37674.4	0	3686.25	0	0	0	0	6071.07	0	5774.41	43375.5
220.154	0.404815	0	0	149858	27347.9	3601.31	13867.6	29939.7	13005.6	27649.1	24422.2	73731.5	0	0	75566.2	57157.7	159935	69051.5	149127	87150	107739	33356.1	42077.8	101317	158201	127685	103064	51095.8	166752	32279.8	61383.5	0	7358.05	0	52330.9	29513.9	0	39928.9	0	0	0	45759.8	13308.5	34924.4	81560.6	16933.9	50112.8	172985	122211
220.44	16.1723	0	0	0	0	0	0	0	0	0	0	85578.7	44672.1	55944.9	246540	0	68166.9	98072.5	0	9372.71	234124	0	0	0	0	0	8813.32	0	0	22082.1	5882.71	0	0	243974	0	0	0	0	0	0	0	75444.5	54472.8	55564.9	30125.3	153079	33832.9	84290.5	36728.3
220.925	0.164802	16638.5	15753.3	12444.1	0	0	25330.4	47109.5	22043.3	55677.3	30636.4	0	0	0	0	0	0	0	3630.85	0	0	0	0	0	2731.46	0	45791.3	45892	56137.8	31217.6	32364.5	0	0	131010	43585.3	20743.1	4019.4	39960.2	5436.15	44085.4	57650.5	56575.8	0	0	51513.7	19853.5	21020.2	21477.1	42959.5
221.081	0.332495	11977.1	51073.2	55812.3	60292	90422.3	62179.4	148585	102494	164074	65537.3	0	82781.2	116321	192146	196389	182579	169899	176094	243841	340350	74717.5	203680	238547	245183	216325	160926	129534	299826	356131	352554	1.14891e+06	1.34645e+06	599960	1.75524e+06	1.85302e+06	1.94709e+06	2.16889e+06	2.11761e+06	2.39949e+06	2.38745e+06	207152	164318	228747	256020	340610	216538	325403	152921
221.226	1.32327	0	0	8795.84	0	0	13169.4	17491.7	26732.7	12595.6	26048.8	0	0	0	3401.06	2884.35	0	6717.13	0	12079.9	15420.8	0	0	0	0	0	0	32635.7	22019.4	0	13616.8	0	0	0	9307.04	0	14745	38374.7	5453.4	0	12068.3	0	0	0	13844.4	16113.9	10570.3	12874.7	32029.7
222.112	0.353225	0	154372	0	105391	169521	103723	118304	104930	121415	171974	0	74572.1	59526.4	33052.5	29459.2	93093.3	51396.5	90934.3	55469.7	89568.7	0	0	325055	0	0	294041	256826	174033	161017	205143	132061	148103	71823.9	192753	86834.3	197745	102543	159516	131029	306860	252307	79199.1	0	0	452496	0	115424	127115
222.185	0.50217	60053.5	40986.2	42794.3	69382.4	67548.5	58312.7	81696.6	85727.8	78874.6	58336.6	24962.1	50507.2	0	2258.9	0	0	0	0	0	0	0	52915.5	67612.1	32604.1	31759.4	79180.9	84809.5	96521.9	111274	122284	10513.4	50456.4	36390.1	10813.1	55969.9	49705.7	84457.6	41081.8	39601.6	43261.6	63651.4	89739.8	94169.6	87383.6	79046.3	83687	85878.7	108310
223.169	0.395374	0	721658	429904	254523	47949.6	332922	71477	55551.5	3.05236e+06	29393.4	16961.3	59493.8	0	187938	64500.4	30449.5	122826	162538	2.18593e+07	263082	96193.4	141816	0	212477	212667	1.4442e+06	1.70654e+06	175607	291755	317359	617249	49459.9	7.31072e+06	0	736509	4.9634e+06	164647	787469	715783	1.50242e+06	241853	76495.9	54543.7	115250	1.64275e+06	140956	127274	165393
226.062	0.312404	21908.2	6669.19	30917.6	43554.1	47170.7	49515.4	88545.6	109682	25052.7	144241	29042	5462.1	0	42190.7	43688.7	34300.2	0	73010.9	39253.9	102733	23548.5	263127	187178	295680	205028	409621	296275	486141	496379	457345	84564.2	142244	856492	166232	203126	246571	510031	402878	431311	511186	73163.5	33337.4	4909.86	91917.3	26215.6	28892.2	141594	109037
227.128	0.345358	26183.6	67308.9	56259.4	65164.5	106349	61664.3	160474	122870	199979	151954	223376	202951	217307	225104	344889	253949	297412	327784	475149	548581	208941	310012	347190	342242	391408	522801	38272.9	575125	651859	546388	296994	354729	188337	46411.5	553511	637683	883180	762693	862564	801699	226863	143735	285097	269469	461430	223289	340545	344862
227.212	0.386355	59807.5	52460.2	40280	21086.5	231155	40236.1	210670	252365	122197	72336.3	30519.5	5068.56	44045.1	32044.6	21254.9	12840.2	0	4329.58	0	0	140013	1911.56	0	77630.9	273506	103191	63250.6	73437.7	300519	91122.3	0	39066.9	0	367083	51190.6	0	103258	141984	189133	99817.6	129467	46466.6	304569	171371	143977	72585.3	162467	583074
228.117	0.388734	13881.7	0	0	12979.3	10131.8	0	23678.8	19476.1	0	0	45819.6	16751.7	0	0	40453.3	50120.3	0	37430.2	0	11580.9	52051.8	91401.9	0	84276.7	47574.4	33228.9	40307.1	56102	132708	96950.2	0	0	0	0	33723.3	0	60565.1	37620.9	0	92129.9	32429.3	0	54395.4	47566.7	75871.7	0	57625.4	76472.9
229.159	0.407187	19877.2	640520	403439	16424.6	12100.1	7224.22	0	9923.19	91084.5	0	31444.9	44063.3	0	0	61287.2	44913.4	98122.5	0	0	51195	58292.2	150198	98479.6	55673.8	165634	51576.9	98569.5	241389	104601	189334	71413	297373	101355	170119	202929	186560	2299.03	2.76607e+06	3.02111e+06	63076.2	54887.8	86167.1	61760.4	18247.8	3.54431e+06	136761	135766	36863.1
230.139	0.389082	10591.1	56400	30840.9	0	26311.8	0	19629.4	17773.2	32310.4	17484.3	50352.3	0	3869.15	0	0	51064.1	0	0	73269.4	0	0	55190.9	0	73095.1	0	41289.3	0	60775.1	69895.2	0	12573.2	0	0	0	0	20484.7	0	248328	264633	0	110996	42627.8	50179.7	44395.1	335841	22640.2	71324	35207.6
231.159	0.616133	3859.08	0	0	0	0	0	0	27029.9	0	0	114334	35050.5	81247.1	33035.9	74872.8	97828.7	130858	117875	203803	218215	564096	1.14523e+06	705324	1.32907e+06	2.01099e+06	1.3255e+06	1.11947e+06	1.64726e+06	1.35068e+06	1.20989e+06	0	0	0	0	0	0	0	0	0	0	0	0	0	0	49202.8	0	0	0
232.154	0.404797	0	0	10730.5	11285.9	18128.2	7942.84	28008.6	28182.3	13899.5	18998.9	1.82529e+06	2.42439e+06	1.93569e+06	2.06127e+06	2.43427e+06	35957	2.52308e+06	2.89627e+06	1.34505e+06	2.62223e+06	20169	34166.1	56413.1	28384.1	43238.4	139430	180533	12206.7	204792	189767	0	0	0	0	0	0	41730.3	0	0	0	17773.5	38046.1	11242.1	58628.9	0	9947.77	26999.1	34271.4
232.206	0.594637	137594	43976.5	104452	139494	158320	47871.7	68399.9	137797	117661	101609	0	0	0	0	0	0	0	0	0	0	0	16982	74544.5	0	38706.3	71552.7	18350.9	5249.02	108965	92175.1	0	97097.1	0	53551.8	0	27907	99599.4	0	38915	73543.9	11715	8449.07	6610.45	110386	111150	118606	57372.2	18686.2
233.081	0.333703	18340.6	57472.4	32800.3	59701.1	44164.3	52757.5	83636.9	63608.3	141664	112276	41008.9	56169.7	119426	108151	92413.3	87345	47200	193913	312030	154804	85931.7	134271	135482	134868	108352	408807	165674	154232	450204	445185	224421	397430	169142	371609	358684	668131	505372	471725	797856	828252	116068	89602.6	133705	156970	382056	194859	313855	260567
233.154	0.369132	14651.6	71277.3	34788.3	33698.4	64210.9	36817.2	84723.8	46229.9	120483	94186.9	288425	369655	256694	391040	377231	329384	390896	459924	541100	514647	130623	236175	294288	312766	328666	364956	422853	457323	563941	415658	176345	228550	126957	441505	328688	347939	522947	491792	477391	519280	108745	79045.1	161994	136920	256457	68457.7	175828	161663
233.19	0.528547	6923.41	0	0	37583.7	15441.5	0	8666.45	0	52208.7	0	0	0	0	54065.3	0	0	0	52678.6	43981.6	71490.3	0	192337	0	219855	305778	0	235276	239575	0	69031.1	0	13884.3	0	0	54453.6	0	0	221936	0	0	9002.56	5688.88	0	0	0	81734.9	0	6305.76
233.912	2.88905	0	0	0	0	3174.29	0	28325.3	0	32191.8	36640.4	0	0	0	8279.74	0	0	0	0	10863.5	15449.2	0	0	0	15164.2	0	0	22972.7	76204.1	91313.7	4431.51	0	0	9880.93	14803.2	25690.4	10389	22921	28925.7	46055.5	31700.9	18374.5	7046.08	17883.8	18707.9	38990.3	42584.4	32879.4	33738.6
234.17	0.400962	0	0	3393.83	4987.32	0	15069.6	40889.9	22332.2	41660.4	36046.1	64568.3	0	0	78572.3	0	30772.2	67084.7	33127.1	183720	73200.2	0	80074.1	85988	71127.2	150530	54911.2	59151.1	41662	0	77833.2	0	0	0	1791.36	16217.7	24930.1	51637.4	22275.2	0	42124.4	54117.4	39863	25488.3	42458.4	45260.5	48344.7	61709.5	121566
236.155	0.393012	1087.91	16923.5	39294.2	35510	47417.4	38398.5	54742	51313	62386.2	55870.2	42345.4	0	0	3452.7	0	0	2579.31	3103	25941.5	47879	478154	888502	970351	1.14196e+06	677317	42547.5	533187	1.60407e+06	1.10678e+06	853913	118904	32854.3	6726.53	28858.9	41084.1	53497.2	2171.19	242336	55301.6	34392.3	32181.7	48209	65261	62300.6	70305.4	49943.9	47945.1	64648.4
237.185	0.399922	26551.4	26044.8	25725.5	27125.2	11516.7	27768.9	13831.9	35155.7	12462.6	27234.3	50744.3	87015.4	45293.6	40849.9	34127.9	38913.4	111963	31686.6	278343	149599	46222	0	100477	119081	245087	231810	181996	184042	213399	62237.6	333443	432025	220889	505422	415680	420436	660612	640681	639954	529156	52034.3	34443.6	13784.3	70369.1	216697	99482	238079	37665.7
238.107	0.352433	10656.3	51281.3	33639.2	15059.7	42001.8	26072.1	66226.5	41138.1	98982.1	56190.9	0	33948.8	30762	81712.6	59747.3	58081.9	0	40566.9	169752	161422	49839.7	0	0	0	90322.7	191837	47680.7	121109	0	119189	0	0	9992.8	0	0	0	70159.7	0	91970.4	115815	91491.9	64613.8	90639.3	38769.3	204470	93635.5	112657	111214
238.18	0.410051	36752.5	36003.9	48351	51683.3	89764.8	61591.7	84644.5	89234.4	84814.4	72049.3	0	0	0	0	0	0	0	0	52284.7	95821.3	14214.7	8642.73	108887	23215.8	65265	95061	65460.7	110957	35393.9	155064	0	32958.6	39375.7	82132.9	62335	49336.4	101725	47280.6	37070.4	87357.3	62363.1	81204.3	101602	103074	83185.4	117366	104606	122234
239.237	1.27798	54249.3	197357	93592.7	297588	277046	352315	202976	246838	354353	408701	46429.7	101874	130338	42535.9	42205.7	34525.2	217515	175753	333964	322875	21573.7	63982.4	271990	97718	181554	223316	328524	338980	182125	309337	32866.5	70207.3	103358	399057	365706	348623	449835	390473	136097	360057	68053.9	99191.7	244578	261235	326872	54498	254634	348454
240.24	1.24847	0	0	0	8588.74	29165.5	0	10271.6	0	0	57313.1	3075.62	0	2188.52	5403.89	43412.7	75662.8	75049.8	0	9195.09	30989.2	0	91454.1	0	112342	0	49870.5	78570	23066.9	21743.4	37563.9	19037.2	0	0	50094.7	2496.79	9497.73	25318.3	14698.4	7221.16	6314.02	0	2284.29	0	8424.12	0	72444.4	0	41652.1
240.269	1.13904	1.415e+06	974670	1.24736e+06	2.77528e+06	1.2602e+06	1.61557e+06	1.74706e+06	796643	3.81434e+06	2.18594e+06	150015	92672.7	153399	164733	360660	304357	489110	453341	653888	541296	146130	212899	485944	464976	513572	610626	550292	591939	516996	465661	137134	205518	496764	444086	681472	691945	698484	454921	662865	580188	449881	942493	621865	1.19617e+06	1.20784e+06	1.74185e+06	1.44582e+06	780652
241.071	0.339741	7776.64	38240.6	38942.6	46236.6	63453.3	54938.4	106236	84487.2	139146	114339	563026	620526	532183	802796	916898	785847	561085	762465	700523	722864	51092.3	197585	176938	184571	149682	253588	186026	232854	248891	285014	54658.3	75750.5	70255.4	169264	206345	149041	251175	259479	199653	247879	185411	141544	195173	201679	218150	176795	294332	231721
241.272	1.13907	537954	232377	205537	408638	176833	244534	208047	372523	668213	327432	19069.4	0	20556	0	39211.5	16041.4	30868.6	56734	102041	40949.2	0	30056.9	34414.6	0	0	41605.1	43046.6	90453.3	0	45185.3	0	28970.9	0	42633.8	27352.6	84361.2	59262.7	48625.3	31910	58945.9	95541.9	72625	77367.9	111336	75728.1	87529.7	103011	132933
242.284	3.76739	0	0	0	256967	0	0	233794	205547	126185	134802	0	0	0	0	0	0	0	0	0	68200.5	0	195946	112389	259053	198248	222445	151584	147457	182406	171980	0	0	0	0	0	203234	0	0	0	0	0	0	232343	195330	0	284442	306387	201296
242.284	1.06608	9448.78	0	0	40316.5	27305.8	68173.3	103541	71629	66645.1	0	0	0	0	0	0	47762.3	88321.9	61887.2	0	92144.6	0	52753	76195.6	0	96986.8	103171	126130	85196.4	90746	31567.7	2.55206e+06	3.39072e+06	1.58266e+06	3.91077e+06	3.40664e+06	3.75606e+06	3.51788e+06	3.46065e+06	3.35058e+06	2.62584e+06	67679.7	69739.1	73013.6	0	129682	97249.5	75666.1	107868
242.848	0.135747	24738.1	5284.31	2996.97	0	2671.16	3555.62	1685.38	3417.29	0	781.359	0	50856.3	49384.6	0	0	0	12826.3	4954.01	0	6382.94	28547.4	0	5915.4	3552.38	4910.48	2446.3	0	0	0	47653.4	70250.5	44774.4	0	3376.04	4243.19	4328.13	0	0	96391.3	89019.5	0	6032.73	4681.94	4359.03	6290.22	0	0	3489.12
243.066	0.380837	30179.7	28054.5	199035	4954.59	0	201527	226424	144523	83712.5	48372.9	0	0	0	0	0	0	0	0	0	0	65415.3	2.33964e+06	258286	212734	200459	1.42847e+06	1.73322e+06	233764	356405	2.33977e+06	0	0	386957	851085	162272	663904	834854	902293	788906	772452	220329	163633	851875	478507	165524	824314	3.08251e+06	1.7027e+06
243.183	0.778687	0	17276.1	0	76123.5	0	106291	0	85464.7	98555.5	0	0	0	0	82806.2	141805	100748	0	101044	40825.8	168113	34600.2	64041.3	78669.7	98872.8	153802	59710.8	113229	136104	106326	49810.3	0	56468.6	57867	132860	132737	0	60124.1	16527.9	76504	118596	42798.3	0	67256.8	0	42470.3	136468	0	71877.8
245.081	0.339075	0	10855.5	36855.9	24336.9	0	18990.7	39096.5	26994.5	75002.4	46305.6	0	0	124900	3337.92	0	0	152218	170753	163974	66088.3	16400.6	74567.5	100357	192001	162902	62147.8	131445	47917.3	68631.3	71798.2	118648	80993	34089.3	78621.9	203391	200994	96433.5	133591	188211	204375	57542.2	46950.4	45172.5	90136	122745	59619.6	77529.7	106035
245.205	0.946173	1.28715e+06	960146	896234	1.06528e+06	1.48667e+06	846270	1.65033e+06	2.64725e+06	1.94202e+06	1.51163e+06	0	0	0	0	0	0	17654.2	0	0	0	0	0	185304	0	396918	349192	377909	377152	347941	300714	318053	1.67547e+06	892614	2.5237e+06	671693	1.61728e+06	3.39821e+06	2.80287e+06	2.09291e+06	2.5064e+06	1.53247e+06	2.02098e+06	2.39681e+06	2.06592e+06	2.58728e+06	688900	1.61765e+06	2.85345e+06
246.17	0.42258	52737.7	28786.3	45859.7	6783.76	13146.1	11764.6	16806.5	26684.8	43518.5	37150.5	1.12202e+06	1.55031e+06	1.21302e+06	1.42133e+06	1.51102e+06	1.4048e+06	555780	1.95855e+06	1.81993e+06	1.72243e+06	0	91639.5	107701	35788.5	44113.4	72048.5	65216.8	59632	140212	95271.4	14559.8	50664.6	20165.9	28619	20073	36062.3	66622.7	33570.2	39759.9	46188.4	52303.7	20409.4	74701.6	82991.6	60336.8	68429.9	71481.9	128287
248.165	0.394242	58578.3	12907.9	34843.4	62076.3	83840.2	58813.4	81636.3	92219.9	109735	82918.1	624603	699405	602688	712818	861222	771271	30581.7	901635	862318	102777	0	154650	64118.6	104533	97728.6	45811	71845.6	107321	125967	57463.1	9017.47	12729.9	32653.3	56736.1	57252	29036.6	80635.4	76107.5	58835.4	53044.2	46351.4	14137	72583.9	66346.3	42584.4	98578.5	76873.2	91211.3
249.076	0.329058	15373.9	37622.1	33381.8	42191.1	51227.6	36943.7	101514	55123	111045	82850.1	19813.2	0	57054.9	61052.4	98758.8	0	78157.9	66511.5	102780	161254	21903.3	115670	98008.6	93215.6	143409	184861	109996	209218	177248	208924	52103.6	67381.8	62913.2	179363	156868	183432	278366	312845	344363	367110	128932	93727.8	145711	175893	184694	141484	85032.8	182534
249.142	0.345537	26668.6	62063.9	62739.2	55359.2	98571.2	48585	106362	130699	96462	112090	186952	145538	144636	296074	238015	128158	318493	262491	340053	446503	100804	125699	267063	137669	270296	449587	527733	558775	560502	590112	51939	139567	121040	579667	631680	270979	811520	428297	447660	476358	223919	101994	201348	240942	374886	251407	109177	295063
250.106	0.431732	681387	633094	660155	729596	346279	650760	449666	460057	368211	440527	0	0	0	57551.5	0	22408.2	0	45074.4	18341.3	0	0	0	0	0	0	42039.5	89238.4	17819.5	67021.5	0	311438	188623	146691	194246	200880	235896	0	180519	188455	113141	210765	269862	217794	14527.6	81742.5	290539	123093	161177
252.123	0.384469	443646	46000.6	29195.4	23967.8	34724.4	439779	47993.6	28792.4	74758.6	57159.6	56874.1	0	0	51342.9	45880.8	57795.8	84995.7	118705	0	77945.4	0	31020.7	0	0	61458.9	167126	149161	0	50910.7	68618.9	136727	107062	32142.7	145405	111413	109912	75104.8	112099	73890.8	62562.8	55131.9	18309.6	50003.7	48248.3	189932	52738.8	65520.1	91945.3
253.108	0.343437	53258.7	119729	113170	66800.5	29353.6	84956.2	305822	115090	112493	98968.3	262745	178279	49479.8	353286	406570	251858	296290	306241	224947	570143	283378	508272	503434	483524	690727	829501	893418	945282	926796	1.00195e+06	110217	158277	326177	404047	123792	77450	772953	456394	675308	635426	397165	22506.1	452714	484410	689231	171024	709219	644773
253.18	0.358087	11841.9	40189.4	0	34814.6	45768.6	30824.3	74226.8	54881.3	72540.9	77293.6	69308.4	74965.3	83694.9	110768	165688	122492	156736	32292.8	224954	31569.7	76291.4	125989	138203	114057	170210	250002	267685	167184	292382	274540	91872.7	84556.1	86115.8	203246	204359	252826	400757	345641	313156	416919	0	54197.1	151517	71243.5	38875.2	99698.6	163376	192025
254.196	0.422303	0	83503.1	71391.4	7678.92	17142	22341.2	23854.7	24282.3	10964.1	15384	0	0	0	0	0	0	0	0	0	2442.8	56485.4	27951	13779	0	14731.9	316429	793426	10211	98064.4	0	0	0	19556.3	0	20735.5	8411.14	0	314738	94098.1	0	273393	28793.8	38404.7	0	414516	21594.7	57299.4	49074.1
255.047	0.327592	18919	15318.1	19174.6	0	10776.6	0	0	0	0	0	0	0	4354.75	28393.9	25739.4	0	7329.92	0	15334.4	19774	29782.5	54411.9	0	89310.1	83651.8	46854.5	48475.5	251217	164640	159374	85718.4	85960.7	47114.7	127257	95066.6	80388.4	0	95038.7	0	50231.2	0	26968.3	0	39277.1	15959.1	0	116191	47096.4
256.17	0.394477	0	0	0	11325.3	0	0	29505.2	59295.9	13617.2	38814.7	0	0	0	0	0	0	0	0	0	2892.39	0	0	28789.9	0	39633.3	36597.8	0	64442.8	78471.7	0	0	0	0	0	0	0	0	0	0	0	32195.9	27904.8	37373.2	57739.9	67832.3	44800.5	25959.6	57605.5
256.264	0.964308	13622.9	65650.7	135705	148994	76774.5	181898	75545.5	3.19668e+06	169489	58783.3	211439	687045	117558	134928	162404	90690.7	1.90334e+06	1.63848e+06	2.47231e+06	81946.8	43593.4	123034	1.53443e+06	153032	214463	2.34024e+06	198422	105021	236323	157733	47550	103066	162391	270358	111723	175109	239482	3.22698e+06	250611	272067	3.68433e+06	174526	108815	243322	151833	273969	3.52866e+06	3.91071e+06
256.3	1.18629	0	0	0	15052.7	0	14892.2	0	4300.86	0	17741.7	5165.16	0	0	0	7135.75	5961.79	0	0	16932.8	0	64531	284978	183017	257710	308211	244287	243737	402010	293354	331844	0	0	0	0	0	0	13044	0	0	0	0	0	0	19797.6	0	25983.8	27249.3	20867.1
257.066	0.333242	8202.92	12776.6	18495.1	25201.7	20918.4	17570.1	58356.4	50860.2	48125.3	49444.3	0	0	0	0	0	33867.7	0	69843.1	57914.7	48191.6	15324.6	108286	76989.9	97809.1	63575.2	112527	188339	100751	87831.4	61335.2	17635.3	30098.3	50445.7	63055.9	105966	49602	96186	52584.7	108545	107934	97457.8	82902.8	115287	104448	142725	98556.6	139949	109071
257.19	0.357102	0	8777.57	0	22199	7261.06	20204	18776.6	10015.4	37585.1	19699.4	0	0	0	35909.5	0	18977.9	0	0	0	0	25659.7	25394.4	121786	268156	157625	76804.3	0	51490.9	49781.7	53135.1	0	0	67999	41986.1	124272	52584	63719.4	0	0	30123.5	17480.2	23098.2	45200	71380.8	0	144568	110426	48427.9
259.206	0.69335	0	0	0	0	0	0	0	4030.58	0	0	0	0	0	33074.9	47531.8	0	0	0	37340.7	44481.6	13353.8	15608.7	19584.7	66024.8	82122.3	87300.1	16758.1	21329.9	15095.7	0	0	0	104550	0	0	3392.01	2471.01	8542.66	0	0	0	0	0	0	2002.13	0	12091.2	13740
260.194	0.412298	0	0	0	18853.8	0	10322.5	15842.8	35459.1	16479.2	20029.8	38406.7	0	30286.3	0	0	72117	0	45112.3	56635.2	39796.5	0	109064	93858.9	92746.9	69923.1	0	0	24221.7	3144.1	0	0	11061.2	0	17464.8	14449.2	0	27823.9	0	5292.55	0	40246.7	11942.5	17767.5	30766.1	19156.3	33112.9	31307.2	36656.4
261.185	0.359652	7073.67	30949.1	18278.1	24509.5	28471.2	14496.3	44768.9	34082.9	62786.5	54601.1	0	34676.8	9228.01	44218.2	70918.2	55943.8	62262.1	61789.7	106116	42029.8	212580	470741	108361	110019	654831	87641.8	170013	220654	193484	136190	78239.9	69982.9	79203.5	45030.4	57608.8	64147	180438	115313	142859	125279	64180.3	25214.6	89021.3	88551.1	41847.6	92450.5	171501	57972.4
262.238	0.517091	22106.5	58495.3	74277	117236	81334.6	110891	110160	70834.6	84089.4	80162.9	183872	76621.9	108063	149324	393819	229723	303529	205253	253489	323778	44883.7	173599	148819	173118	167279	61907	147729	129066	101139	105893	43742.4	75801.5	95519.3	115775	107082	80948.3	40135.4	76769	68604.3	73878.4	162131	173433	159327	171322	123824	136738	189745	92463.2
262.872	0.179922	0	9577.82	0	39203.5	0	0	0	0	3701.12	3744.3	22304	7988.49	942.996	19642.9	0	3099.48	2617.8	0	0	4192.86	88157	112886	23141.3	78799.9	35995.8	140379	88608.7	32628.7	0	37089.8	0	0	18240.1	0	0	10102.6	4765.99	5471.23	55404.4	0	15188.7	0	0	0	0	0	35631.2	9196.53
263.201	0.370167	25695.1	23879.9	76322.4	17491	18030	0	131810	40627.3	54083.8	28985	82755.9	57923.7	0	100891	20543.6	46481	70939.1	60416.6	127589	96124.9	74803.3	91356.2	96316.8	94200.3	116637	120069	141780	103242	141666	118123	130745	236760	122555	317468	59418.4	87129.5	147759	110993	122298	159732	58851.5	47769.8	97662.8	65947.1	88098.7	67113.2	98897.9	107106
265.071	0.325837	0	21802.9	26569.6	40747	37059.2	27878.3	65771.9	58259.1	98608.2	35839.7	0	0	0	58494.5	67250.2	54905.8	39302.6	67498.6	81122.5	132376	24893.5	91808.6	44053.1	99370.2	58768.4	148846	99857.2	109674	151533	147040	106751	113578	83406	196002	237447	272123	307635	282008	281545	335873	114876	89073.5	96872.5	128040	122206	138393	148192	59454.5
265.253	0.656592	40835.7	142087	216190	244706	128604	283473	253693	94344.7	254894	240832	209818	113740	74030.4	306604	285195	175293	317460	222889	434811	422505	0	185080	336485	197651	0	305849	244284	285726	292290	277131	1.24483e+06	1.69337e+06	334354	1.74453e+06	1.53684e+06	907685	1.48942e+06	553698	1.77042e+06	1.44513e+06	161376	0	270903	285548	282060	285966	299873	303385
266.284	1.21339	1.21079e+06	532354	449145	1.17061e+06	370402	580227	721931	477588	2.46073e+06	1.01627e+06	0	0	0	18276.2	0	0	0	0	0	26639.4	0	0	18754.2	9304.49	0	14899.7	1124.21	0	8031.45	0	0	115413	48591.7	130735	118911	119953	130212	113945	140453	98415.2	15811.1	259289	0	101708	27138.8	0	0	13412
268.118	0.35653	4467.54	343212	8312.45	297732	351351	321685	836629	556647	1.19172e+06	714152	75220.9	19335.2	0	45994	54839.1	0	0	105688	131864	116956	389761	73193	580350	828289	626036	967304	735296	77502.6	171066	109156	0	0	28325.9	48113.3	72326.4	124217	174524	193748	182370	228303	56428.4	42156	76884	87250.1	803123	543021	858795	93724.1
269.102	0.38463	58641	122683	13621.1	124437	169183	128911	36151.5	111026	11951.9	298831	90172.2	152758	176146	132085	275863	275977	322998	273756	436657	482583	219867	744537	663949	1.0111e+06	697717	666386	952131	705237	1.45015e+06	51002.6	0	188985	90391.7	79820.6	367336	55301.4	223764	225442	217477	175172	16805.7	290775	35414.9	33904	70460.9	460393	177580	119685
269.138	0.352742	37553.9	80103.7	75786.1	65486.8	55992	92929.4	147638	151651	163704	191202	293960	213402	288298	339043	356470	328091	450778	291272	284189	600221	276216	526054	452251	598262	240328	786470	907498	930649	835542	881834	101907	180955	175839	247030	334210	324883	558297	473481	476035	560749	273980	209735	376082	181096	541516	301360	255758	468916
269.303	1.36778	686569	173987	103973	448150	217183	212597	218701	94858.3	192161	100507	90246.7	25674.4	93401.3	18701.7	28191.5	37303.6	144915	145693	204534	168913	17808.9	136147	130403	153642	66498.4	94251.3	154284	37956.2	149806	54513	0	111405	115971	121048	170698	109740	182641	193199	152542	173610	180699	116483	240958	133292	104815	285428	221133	218300
270.138	0.388744	123937	247181	145459	81939.5	210847	52891.7	335624	221318	236969	47470.7	74368.7	0	69030	12332.9	0	0	133801	0	55694.6	323909	314392	449046	417481	316008	543667	376880	571685	998221	742717	634818	179152	86484	161089	447100	307663	253498	882431	283288	383753	340616	508423	366517	228177	60295.2	475982	31128.9	98310.6	116486
271.097	0.33764	13961.1	34479.7	47205	74361.4	104468	92492.6	191898	22026.6	137090	105038	200327	61730.3	176918	329330	260270	268983	301127	270682	384606	454765	63830.4	626536	536356	218061	213977	873343	1.17709e+06	999964	997519	967354	52928.3	104525	486839	187954	190859	288243	475844	414611	404017	412577	176228	102130	151759	331257	496808	263823	526806	456821
272.149	0.376705	6902.2	0	0	0	0	0	0	13133.8	37026.5	0	0	0	0	0	0	52087	51558.2	45755.3	65563.5	96869.9	0	28780.2	62821.3	22810.9	0	36875.8	50020.1	0	0	0	0	0	0	0	0	0	0	0	0	0	0	23333.4	53829.1	75360.4	51970	47055.1	94015.6	80676
272.201	0.481433	31731.6	31530	33964.5	23506.4	47062.2	25575.7	35424.9	50016.4	74166.1	30060.5	102152	89090.6	109615	27965.3	123993	102370	122386	0	176558	160737	27726.5	20175.6	22078.6	19006.8	0	37848	25147.6	7501.39	41593.3	64213.4	13846	14910.3	0	0	10561.1	0	27912.3	24864	0	11215.3	32279.9	49282.1	17673.3	32604.6	30135.5	28394.1	40990.5	59236.1
272.944	0.149012	15735.5	0	38055.5	38107.5	0	38570.4	0	10490.5	0	3459.08	0	0	16616.8	9571.51	20276.5	8001.67	0	0	26852.7	0	3800.39	0	0	32955.8	35535.5	3866.88	0	9121.94	0	0	0	0	16906.7	37069.6	0	5295.56	6615.52	4411.99	0	0	2470.54	4020.48	0	37170.3	0	2398.05	0	23872.3
273.17	0.396764	11397.6	39968.5	14581.8	50300.3	23256	49189.2	90507.6	58264.5	103954	67495.8	0	0	0	82845.9	80314.9	0	125559	44766	0	108535	44991	117573	192305	108362	140508	201367	207591	390128	283562	299322	46416	30555.8	83483	221515	359753	204645	123365	169178	146678	208902	175912	128214	355046	463009	441438	516662	860663	255888
274.264	0.841647	328994	6.36477e+08	322772	860073	357579	1.12483e+09	2.27166e+06	8.64605e+06	476776	8.77591e+08	680384	719778	879786	301997	124538	8.36431e+06	1.69698e+06	236546	933392	106971	2.88968e+06	1.08613e+07	9.99555e+06	436121	1.02088e+07	93199	502665	352728	2.35388e+06	8.0807e+06	125266	6.60518e+06	118075	1.0467e+07	2.0916e+06	3.61494e+06	7.63265e+06	8.73622e+08	8.36946e+08	7.91678e+08	1.01267e+09	1.18452e+09	616678	1.38662e+07	693560	710047	195894	237134
274.91	0.159047	88579.9	148205	96147.5	172089	201971	196679	26891.7	21665.1	26120.1	19647.3	54607.7	119928	157320	118482	121963	85442.1	155059	194369	157311	0	66271.1	225215	208275	166632	73285	73769.3	93755.4	39794.5	26225.8	26449.4	82623.2	84136.1	130896	89247.5	9011.93	8800.04	17315	25489.2	0	0	68299.9	151580	231002	100877	47190	38724.8	98237.4	88495.2
275.092	0.334671	10669.1	25740.1	6502.61	24958.6	22558.7	68972.8	108520	50445.3	34510.3	39041.2	20608.2	270601	195691	32491.4	350839	274216	22284	351827	272213	64811.5	134344	45915.1	153270	63496.9	47537.8	71027.3	43858.1	422755	76062.5	579489	110807	105905	23308.9	54654.7	239036	339749	38196.5	343577	72543.5	77931.3	62205.7	45284.3	54219.6	96109.9	98993.3	71524.6	82409.3	53705.4
275.161	0.383588	11741.3	13890.5	10204.3	13989.3	32013	18021.2	20577.1	48616.8	17175	13973.5	105630	67772.1	63208.2	161385	178555	100749	151319	103822	82503.1	247133	85125.1	47558.9	173095	95393.4	68458.8	275855	206969	103452	100853	85773.6	700207	724916	371050	93738.1	101090	26150.9	1.1631e+06	59106	1.29004e+06	1.17588e+06	125817	14177.9	89239.6	230546	256493	227644	287091	40031.2
275.201	0.38591	16446.2	35514.6	14009.1	10536.7	29729	31171.7	37262.9	42412	38968.3	35298.6	0	41847.5	0	115870	70040.9	0	185706	135412	0	198830	193898	540348	373192	419567	547511	544859	494924	661934	678957	627171	200124	271549	11992.4	412064	416371	490478	690984	568562	715460	679795	99216.7	26171.2	28959.3	24391	190579	41281	131651	25241.9
276.12	0.475625	65653.1	68941.8	90236.4	139380	20050.2	96213.9	19814.6	99369.3	141897	31492.3	0	0	0	0	0	0	0	0	0	0	115433	103393	76907.9	166689	128460	45866.1	103831	105852	96763	58147.2	130514	283934	148798	247889	229220	107978	78104.5	204015	220597	197996	280887	289303	235252	124440	120922	58532.4	105838	92707.2
276.159	0.38623	17058.2	19932.4	17365.4	15669.5	28945	13810.5	32605.7	38174.6	20986.7	31786.3	142026	0	73067.7	220226	231169	0	234212	236407	238048	369049	20659.5	128754	74111.2	0	0	76132.8	28961.6	67383.7	105457	70438.3	79967.5	76618.3	50671.2	77128.2	129281	40447.2	141803	64187.3	100854	42139.2	22879.7	25005.5	33628.2	82606.6	0	29467.4	102950	51532.5
276.204	0.386607	0	0	0	13340.8	11703.3	24990.5	35225.4	32393.6	27362.4	33641.1	0	0	0	45330.2	0	64357.4	66211.7	55929.3	44500.2	81415.4	16644.5	110837	68670.9	79708.8	84439.8	0	0	29453.5	60740.4	0	60769.7	0	47848.9	76306.2	26786.8	27423.7	63811.6	69945.1	102863	82181.5	43914.7	33093	54273.3	74432.9	0	44572.8	94143.4	74643.7
277.071	0.329987	0	0	0	11380.6	12942.3	18648.4	24772.6	22441.1	30368.9	30053.6	0	0	0	0	0	0	0	0	0	39590	0	36552.9	0	55817.1	28739.7	0	0	41321.3	0	93911.2	27213	0	0	29981.3	66303.3	64458.2	0	49311.3	64632.6	51545.3	77610.6	40972.2	0	48268.2	0	41011.3	67834.4	63947.7
277.195	0.382685	93180.7	104889	82135	113257	129715	87156.2	131272	167937	180590	173609	165719	136844	151089	155923	33261.7	158521	211053	162284	237683	351692	241140	403972	389099	446493	456618	676732	102881	525212	690193	726551	243041	598815	556077	584327	706347	683914	752960	921240	822264	1.11135e+06	343380	224733	339463	483370	606621	266541	597176	628936
278.219	0.39284	22252.1	33258.4	30480.2	41490.1	43846.6	40311.6	71933.1	72145.9	83037.9	70248.6	0	0	0	0	0	0	48617.4	0	0	53673.1	68052.7	139092	92790.2	136404	195315	132831	49618.1	50990.9	68075.9	82338.8	51068.8	859394	299925	32887.5	690019	85607.3	140244	588447	99795.6	148486	48005.2	46431	64947.8	16511.9	35935.8	76304.6	47415.5	129923
278.903	0.152932	25971.4	80001.7	34037.1	53581	83078.1	55055	212406	115889	19243	1842.14	0	0	0	80333.5	77844.5	40472.9	26985.7	74571.5	85282.8	214708	0	76366.6	34954.6	54008.7	43270.3	81333.8	19947.8	267834	286257	22712.6	0	0	43361	61085.9	88530	8886.33	232919	30965.9	220932	36129.8	0	64951.6	41204.4	6760.2	162852	158949	101664	16691.1
279.159	1.92002	0	0	200748	160926	0	191443	208980	243520	0	233418	0	111228	169547	407799	23678.3	217479	0	93986.7	278546	124625	181017	367738	228596	884920	496779	570592	437535	526664	614051	591457	287320	201796	341745	674626	581442	563849	527471	528215	624141	493589	0	0	188786	447243	118935	337905	547026	248509
279.232	0.346673	0	0	0	0	119922	0	163458	0	195950	145302	142188	176382	214959	286655	386262	264607	278900	263327	442497	355963	144048	342977	369061	438373	425538	500163	482829	569295	569341	507363	72231.8	90175.5	670577	210910	362188	222186	451536	310167	301314	329149	127572	133309	231420	216495	480739	224365	358737	343520
280.118	0.337338	7744.61	34641.7	28512.1	9016.33	24883.6	25348.2	25770.2	60578.9	53289.8	51372	9.88184e+06	1.61885e+07	78086.3	93248.6	72534.6	89659.6	1.11487e+07	63708.2	114256	142998	21246.8	0	0	2937.44	30128	167216	198908	0	0	129852	33976.3	138658	34229.3	92131	113545	127585	0	101436	149762	154811	18011.8	59758.4	89483.5	121549	148034	94420.6	0	117353
280.162	1.91678	2455.33	0	0	28199.8	4201.53	0	36128.7	23859.9	0	8928.42	6443.08	0	0	0	16683.5	0	0	0	3582.08	18611.2	32644.9	61000.9	24283.1	98237.3	71397.2	79538	58198	80916.1	98685.2	47540.4	0	6426	50339.7	94995.3	52227.4	81977.3	72490.7	79863.8	101766	69993.5	18255.9	0	34819.2	63182.4	8200.92	59930	83875.7	0
280.188	0.381041	43836.3	19072.6	24671.3	8509.55	90081.9	50191.4	53734.3	92403.8	81922.1	95161	85963.6	0	0	0	0	0	0	0	0	0	186595	214130	193925	102577	223274	93325.9	71362.6	202012	155665	307322	72311.7	245205	124596	19415.5	55866.2	132162	126239	145791	160961	160810	182280	114853	114423	161323	53530.2	74166.8	187400	243191
281.175	0.539108	330071	309287	301313	421193	680669	398421	666983	814110	638943	704165	292492	182777	83082.7	195811	226897	54305.5	348688	115498	465784	532556	259751	30712.3	371313	15752.3	294987	256236	287295	335876	282987	7896.11	471253	774214	549032	1.08621e+06	903372	977269	1.18873e+06	1.07688e+06	1.11003e+06	1.17518e+06	522538	726033	1.05021e+06	748090	1.21187e+06	649209	712350	965984
281.267	1.12149	0	52961.5	71288	115260	129853	100700	138944	172754	49478.4	60688.5	0	0	45273	0	17477.1	0	76649.2	57820.5	91898	124215	0	63699.9	75366.1	63588.6	105109	69532.9	93301.1	100909	64875.5	101983	0	71903.4	27562	110735	92872.1	88539.9	42377.8	84865.1	0	59960.5	99670.8	41750	98204.1	128188	77818.6	50913.5	38414.8	164252
282.142	0.471448	42425.8	31674.2	24506.7	47160.3	43566.2	9172.77	86167.6	84582.6	87847.4	72617.7	51440.8	0	0	39604	61909.8	38876.5	61739	0	108723	31695.6	0	0	24361	0	19736.5	71331	8790.14	23129.4	0	27698.2	0	47560.1	44067.5	127679	0	116582	174275	151522	160901	195399	73419.4	67294.4	101340	20532.5	103219	84334.4	93684.8	174003
282.206	0.370352	17244.5	15318.1	9311.2	57472.8	50558.2	76403.4	35341.1	76674.2	209172	69545.8	0	0	0	0	0	107075	208545	0	109694	329696	0	138076	231476	85654.3	114771	203487	242551	274424	371393	406719	29215.4	0	121594	152045	151415	351630	227402	131474	2.85834e+06	293143	1.05516e+06	78251.3	199782	251515	1.9701e+06	168215	241813	252586
282.279	1.35607	2.01754e+06	811362	2.38564e+06	1.44121e+06	3.37932e+06	1.04438e+06	4.27728e+06	5.07488e+06	3.67473e+06	2.69404e+06	544409	600753	697473	765787	795863	430513	1.00446e+06	962267	1.09206e+06	2.64465e+06	759099	487057	1.25851e+06	1.0296e+06	1.27311e+06	2.09178e+06	1.92636e+06	986638	3.18201e+06	1.71266e+06	536135	1.44773e+06	1.36879e+06	2.61032e+06	717036	1.0325e+06	3.02574e+06	1.87817e+06	2.73522e+06	2.52493e+06	2.10288e+06	944177	1.32704e+06	2.10264e+06	1.70978e+06	1.70312e+06	1.97656e+06	3.65965e+06
283.039	0.440796	0	0	0	0	0	0	0	0	0	0	45677	1.42006e+06	1.20865e+06	57089.2	993206	1.32024e+06	28909.8	955460	920308	662742	27686	0	0	0	50046.4	0	0	0	0	64660.6	0	0	0	0	0	0	0	0	0	0	0	0	0	0	0	0	0	0
283.283	1.29328	373896	122536	154139	282017	631706	191886	795968	856761	374415	530053	29915.6	73665.8	93243.2	52713.1	52628.1	51708.7	68231.6	105497	189835	470188	63141.7	92989.5	197746	174294	129996	395587	346961	192269	556868	300174	60533.7	54526.8	190603	449386	196116	186681	574203	349352	496713	430609	126917	249538	234367	402071	309526	297223	170099	689502
284.222	0.455708	92241.2	53480.9	23494.5	22690.3	523658	298161	46864.3	48047.1	52024.4	32986.6	0	0	0	0	0	0	0	0	64375.5	0	265708	94598.8	241813	265697	74531.7	264230	205968	25591.6	443312	27237.4	19916	139668	324380	49609.8	161690	45959	32667.4	55415.7	147558	126932	506472	183952	34960.8	64799.2	348229	17508.9	395772	69659.1
284.267	1.19324	0	17854	39872.4	37097	43697.8	83162.5	18185.2	23674.6	82227.9	58131.1	9244.79	0	0	0	58071.9	19543.5	62309.3	0	9245.9	0	12118	54175.4	0	3618.56	0	92688.9	7460.23	0	17659.6	4713.68	0	0	26568.8	8142.05	30198.7	87927.6	4771.95	8293.06	155760	159081	7961.23	34747.8	110702	7292.07	202844	142367	93009.3	46133.5
284.331	1.61539	130589	69368.2	29260.6	44904.2	123210	62844.5	344616	38642.1	81645.4	85282.4	30087.2	91046.3	88376.8	46846	100990	23348.1	113887	52044.7	104322	141304	93034.6	128505	96921.7	154024	146658	263734	258067	319416	286524	339610	0	147243	0	80024	61343.3	66681.8	59954.6	46273.8	0	28383.8	134559	175609	202515	86105	106650	91262.1	122554	189184
285.058	0.321182	503905	586509	720340	805705	503258	14674.9	598559	469507	21705	350394	16019.8	17942.3	9931.75	43475.8	30847.7	26887.9	16519.4	34080.9	30635.6	55946.2	0	59582.5	0	0	0	0	18108.4	17631.5	20102.6	37629.5	154112	185662	38590.1	89412.3	176364	234791	0	0	34079.1	0	43737.9	33670.8	215394	51237.3	96297.8	341715	111025	102890
285.242	6.12228	0	0	69984.4	135294	38878.5	138769	55925	134207	122759	159198	2.14218e+06	1.6487e+06	1.33759e+06	1.3727e+06	4.23398e+06	1.34907e+06	1.45982e+06	2.3856e+06	2.08451e+06	1.2643e+06	0	41365.5	63634.9	52848.8	0	127796	94033.2	174474	145865	83421.2	7844.98	32868.8	0	77444.5	102926	121961	173436	82302.6	194445	185758	0	26067.8	84339.7	47009.4	109021	138765	83109.4	184671
285.243	0.98488	32486	75494.5	49004	27280.9	0	0	0	0	72295.5	58283.1	162000	0	162954	0	202545	122963	0	157283	112728	122644	41545.3	0	55915	0	43920.3	0	51320.7	0	81238.7	72557.9	77474	50651.6	205349	90754.6	148347	20172.9	154286	69067	98058.4	86681.8	61794.3	63903.6	0	0	102296	0	0	0
285.335	1.58898	0	0	0	0	0	0	28430.5	0	0	0	0	0	6257.75	0	0	0	0	0	5406.42	0	0	49551.8	10377.4	17805.8	54642.4	18083.6	38921.9	53189.4	40361.3	49011.7	0	0	0	0	0	0	0	0	0	0	0	0	18956.7	4313.78	0	5297.97	0	28756.5
286.195	0.385965	150239	169091	76157.4	100818	670814	145051	294117	693215	36935.2	23913.6	0	0	0	0	0	0	84539.3	0	106327	29424	197488	95888.7	74781	114852	422065	83109.2	26207	94571.1	48661.8	108717	35552.2	192901	0	521406	241477	129106	39580.8	178112	403145	273646	303822	31907.8	34128.8	453613	430289	189428	86476	45391.1
286.911	0.154654	0	3824.55	0	4791.78	0	0	74045.3	39770.1	53427.3	106641	0	0	0	0	2638.26	0	0	0	21560.7	79823.2	0	0	0	8108.47	16315.9	25531	36082.8	106622	116650	118807	0	0	0	25454.1	23439.1	35019	38777.6	57717.1	120773	115508	0	0	8533.96	0	26358.7	48565.6	28311	26416.4
287.076	0.348778	0	18986	30415.1	12084.6	32472.6	29388.8	57928.8	52959.5	61939.1	60273.1	108791	68237.8	128467	280903	134081	212493	126909	135563	127233	173345	47656.3	58268.9	57304.2	80409.5	71823.2	128077	47037.2	134219	87164	102848	1.77311e+07	2.2413e+07	47389.9	3.1082e+07	103780	3.2667e+07	266165	246868	93948.3	104058	27167.7	78769.7	104856	99008.9	137083	115723	147631	136378
287.164	0.343209	5686.48	16435.9	19061.5	0	65506.8	12508	36181.4	41874.2	22602.7	118776	0	0	0	27391	23825.4	0	0	70970.7	0	165216	0	0	87876.4	0	34889.2	151802	155554	155913	57888.9	194363	0	0	26008	90169.3	0	60179.5	0	48563.6	0	0	48723.7	26902.4	52972.3	36162.2	64519.4	41925	97332.7	56592.3
287.212	0.472925	75862.5	55753.8	66273.9	103602	104511	21830.1	16213.5	72471.3	42124.5	128151	0	0	0	0	0	0	0	0	0	0	0	39567.2	0	18246.2	17604	47256.8	0	0	27172.7	28903	24352.7	87743.5	35056.5	0	86885.8	0	63395.5	17165.8	0	52873.9	47821.8	27618.6	33537.4	129164	45804.8	39022.4	34142.9	23494.9
289.092	0.330339	0	19153.5	20091.2	22909.4	35984.9	28620.6	74021	49428.9	65451.1	60052.7	1.33965e+06	1.48417e+06	1.38199e+06	1.74579e+06	1.99541e+06	1.78574e+06	1.25421e+06	1.77565e+06	1.53639e+06	1.40329e+06	0	105516	95942.8	98090.2	64233.5	172111	55105.8	170895	120945	132832	36260	36843.9	51561.5	101948	109164	104351	167780	90136.7	127248	139763	113414	29394.8	106851	152580	102984	112315	136728	126061
290.123	0.337015	0	5975.1	15927.1	13795.4	22956.6	15568.2	13986.8	27892.2	30088.4	31135.6	0	17404.9	0	66514.3	47921.4	70047.9	78532.8	74124.8	0	77829.5	0	39374.9	0	62464.8	33931.1	60179	65075.7	70288.3	0	61133.8	0	0	14990.1	0	0	0	0	0	0	0	69274	53675.8	86250.2	61906.5	107365	48295.2	65010.5	53252
290.269	0.563723	1.09909e+06	1.81159e+06	2.07529e+06	1.41858e+06	950689	2.13443e+06	1.5198e+06	1.44369e+06	875254	362850	9.14183e+06	2.5085e+07	4.88663e+07	1.0401e+08	1.0597e+08	1.25053e+08	7.58985e+07	1.31412e+08	1.00104e+08	8.37478e+07	1.16346e+06	2.01018e+06	3.6299e+06	1.29948e+06	2.35434e+06	1.47093e+06	1.59058e+06	1.93978e+06	1.1839e+06	1.20986e+06	1.46659e+06	1.8275e+06	2.10756e+06	2.61031e+06	2.12156e+06	2.16327e+06	973269	878068	1.05078e+06	1.23297e+06	2.89323e+06	2.49389e+06	2.62255e+06	1.67457e+06	1.89215e+06	1.83554e+06	1.99185e+06	1.43313e+06
291.159	0.345022	22015.1	42074.4	50459.5	40437.1	83663.5	44827.4	135861	84683.1	117974	94493.8	193433	156011	131865	224152	199945	163139	304964	201162	240666	350101	101607	195509	262042	210362	216042	606466	335806	645869	394936	452285	50527.2	96032.4	227118	203894	247286	225915	460588	282516	343075	395544	164492	88563	175520	169558	312230	158235	300796	272826
291.253	0.59548	164023	298993	312035	228919	189137	264354	312461	212870	194583	141065	1.44682e+06	1.74997e+06	8.17013e+06	1.74846e+07	1.83712e+07	2.11444e+07	6.16555e+06	9.37651e+06	1.65632e+07	1.4314e+07	203422	324716	571245	307060	370398	343419	283607	246547	88688.9	321272	139969	343326	393425	437069	274584	350843	127534	236995	0	29667	386495	141271	450139	241794	274791	275829	347155	195835
292.276	0.590556	0	6969.54	0	0	0	0	0	0	0	0	52106	257626	518455	1.16941e+06	1.19614e+06	1.30765e+06	795811	786169	957633	903398	0	0	0	0	0	0	0	0	0	0	0	0	0	0	0	0	0	0	0	0	0	0	0	0	0	0	0	0
293.102	0.333614	17878.7	52921.7	64680	60952.8	84751.4	75575	142239	113316	177873	133478	191495	206095	176626	318926	317347	293189	248350	310304	348357	397732	55816.3	241659	227257	207799	0	361250	285517	370339	400720	390103	109512	131077	124718	273098	117314	300142	370765	340806	361100	370724	200214	146986	249851	230374	285296	233906	330349	312351
293.138	0.354987	30145.6	106031	80410.7	86335.8	138390	103315	197154	196749	244884	216874	321687	47527.7	148064	374536	392719	285920	412015	385318	549732	273174	181852	391607	390062	380700	405919	646019	588512	565523	329752	703099	725909	870446	447178	1.217e+06	1.3005e+06	1.30832e+06	800004	1.5365e+06	1.65143e+06	1.84526e+06	311277	221483	181781	373323	532134	94697.6	501252	506208
293.196	0.362844	27641.1	46179.9	59209.5	32993.6	69970.1	71050.7	71712.5	126224	262190	96943.5	170005	209873	135236	44162.9	250243	256913	145582	339875	378182	305977	150046	232230	313762	362277	75660.4	570704	488869	489287	527451	677253	153380	189537	352837	275119	261037	348577	534652	480501	470338	543908	138882	93359.6	197676	400132	313374	175632	299185	269883
293.284	1.89565	11859	0	52373.3	18175.3	99683.7	22630.1	168154	197529	107744	59649.6	0	0	0	0	38979.1	51764.1	0	0	0	118784	0	0	0	0	30099.6	76090.3	75935.9	6820.38	152774	33858.3	0	9574.4	0	86824.3	0	0	81916.4	74184.3	113589	100112	61795.4	0	0	68468.9	13555.5	46029.7	27781.1	139961
294.139	0.367774	9142.74	25555.7	14376.5	136684	15800	16047.1	33646.9	129851	50085.8	208231	34737.2	0	0	0	0	48781.7	6595.3	78256.1	129830	12868.4	21524.5	0	0	34301.1	126052	84509.9	195561	443539	49151.3	157490	169149	141087	27178.7	148763	407558	321080	117496	253354	306452	526203	202841	152358	73781.2	241067	76578.8	215824	76329.7	128125
294.178	0.532937	6586.16	13341.2	0	0	8551.92	0	0	0	18346.5	5640.47	0	438.085	0	0	0	3338.7	55322.9	0	28480.5	0	12156.5	0	0	0	14374.9	0	0	0	4259.77	0	0	0	48803.6	0	0	0	0	0	0	0	0	17544.2	0	0	0	0	0	24727.8
295.191	0.408982	72602.1	74717.4	80793.2	74454.5	112948	49492.5	51110.2	124122	117742	46604.7	153728	168641	98924.1	247440	32663.3	183279	102907	279360	18585.6	216664	39401	99453.5	154069	55175.4	121714	134978	137897	155495	218689	210734	34578.1	545309	286732	74648.8	32378.7	415223	145126	512459	657595	22487.4	102771	110334	140921	127221	108022	123554	143754	140611
295.227	0.358968	0	0	0	0	76342.3	86525.7	251740	207058	226893	130662	207694	205819	164797	152443	67471.9	145216	95651.7	296138	239551	334856	117717	296646	315062	306705	381327	463899	378388	520596	458863	441979	0	63583.4	330571	174501	174244	253331	364456	273577	339557	329585	191738	111243	209135	232130	359803	195562	305854	345027
296.183	0.38878	0	47807	28760.5	47982.3	16915.6	3136.62	39826.9	26033.2	47606.6	26758.1	30901.4	0	0	0	26363.2	9981.84	59134.6	0	60253.4	26611.9	0	112097	56120.5	53842.5	24847.6	43042.7	70072	66697.5	80089.7	68518.7	395687	523625	191863	344155	402805	256449	54801.5	361299	0	52438.4	77849.4	40795.5	39344.7	22663.1	89196.9	58634.3	30874.6	83037.7
297.279	1.35068	0	9788.3	0	45760.8	0	87677.4	85400.4	52901.6	29615.9	27579.8	9533.51	0	3678.66	33806.3	17733.8	6187.11	49556.8	0	43363.4	41474.7	0	0	21278.6	13981.4	17066.1	52494.6	76901.7	99751.8	48943.5	56682.5	12421.8	19033.9	0	0	119890	79688.8	31593.9	49434.6	143745	88526.4	0	22272.3	46096.5	65319.5	46647.5	44380.1	35907.8	93027.9
298.1	0.48443	33848.9	42729	30170.6	17062.6	38408.5	8383.62	17652.7	28607.7	0	31331.4	0	0	0	0	0	0	0	0	22462.5	0	149972	121616	45596.8	68377.9	52351.4	423455	26950.4	49191.5	26776.1	28157.9	127641	0	88964.6	24253	0	74431.6	33097.8	130244	79920.1	38562.6	92349.2	81949.3	43827.1	75346.4	87697.3	29243.6	86658.6	70464.9
298.144	0.382228	33898.2	52173.3	83872.7	34117.4	93575.7	102488	108716	58155	91604.4	55134.9	56417.2	21541.6	0	94985.8	35346.8	70973.8	0	109048	91011.7	52459.1	172457	106616	333127	434343	359157	265829	193293	533203	70627.1	147175	0	0	135552	221890	66261.6	0	253597	117923	81683.1	110978	191758	122177	113811	129227	118824	113945	64078.5	324292
298.285	1.38697	58878.8	8935.14	66729.6	0	0	0	169236	66634.8	493135	0	34302.3	0	0	34932.9	0	39236.4	15957.4	34130	13194.1	195219	627650	1.68244e+06	1.07105e+06	1.56469e+06	2.21582e+06	2.04674e+06	1.57994e+06	2.57752e+06	2.17471e+06	1.81014e+06	61054.6	219481	453767	436420	477613	249389	0	0	0	156391	10572.9	51696.2	0	0	0	191006	86246.1	52964.7
298.88	0.21369	94525.2	0	37113.3	75875.4	31382.1	0	0	0	0	0	52962.9	53591.1	28315.6	48380.3	68084.6	48305.7	33995.6	21193.3	57256.3	17392.6	87209.7	55378.2	65343.8	0	0	31622	53532.6	0	0	10765.7	42889.5	88240.6	92985	54260.7	54667.6	15702.5	0	26525.7	0	0	0	3092.4	0	0	304918	0	0	0
299.185	0.367662	7796.1	31988.7	0	34345.5	46617.5	35937.9	18982.2	75905.4	27241.4	76463.4	839936	952198	866945	1.13577e+06	985776	1.08444e+06	1.06532e+06	1.20627e+06	1.18183e+06	1.67847e+06	58157.9	200321	276299	93939.9	232783	55278.3	277849	125298	305389	258484	13965.5	0	52608.1	160823	86636.8	101157	235336	187773	0	214442	133360	46528.9	198600	180386	294658	30352.1	230930	188360
299.222	5.25252	0	0	0	0	31147	0	0	48833.1	0	0	1.47916e+06	1.4337e+06	4.26204e+06	4.59366e+06	3.6419e+06	1.29006e+06	8924.75	2.74934e+06	3.29785e+06	2.2038e+06	0	5027.19	24396.1	0	11194.4	0	3190.24	41480.8	22991.1	47007.1	0	15081.7	11116.3	31366.2	64261.1	39895	69135.9	46993.3	66007.7	0	20154.6	9371.76	10147.7	15453.6	44427	31810.7	0	55755.6
299.252	1.73099	155373	48859.4	604733	212381	91395.7	147665	177954	34796.5	3.52487e+06	1.60224e+06	14279.5	24208.8	0	0	65283.4	31541.4	0	0	86055.7	0	0	0	0	0	0	38300.7	9416.48	16328.4	17881.8	0	99866.1	99038.2	227405	129569	140424	121144	229381	139894	219957	280748	84048.4	45405	2481.46	48076.6	33298.4	229091	56084.6	5201.33
300.29	1.15094	211420	284883	54026.9	237956	321734	199436	124593	183858	438904	155337	0	0	0	0	128459	0	0	0	0	97970.2	156572	0	229206	0	416897	170356	0	0	0	0	141530	331554	321297	574180	114828	52479.4	515633	142064	0	0	379083	77623.9	40737	50251	26372.8	427303	4227.91	10521.7
301.191	0.695526	11839.5	0	0	0	17205.4	144837	115660	139992	2127.79	117144	68509.6	0	21627.9	311932	75102.7	67338.1	35077.7	211909	350769	137597	17917.9	0	109267	60407.5	35417	150738	38815.8	240825	0	166915	26995.8	0	309255	43656.8	159579	100598	0	46548.3	55242.3	97653.7	45748.9	34451.1	257761	2815.31	43800.6	177098	142857	63062.7
301.293	1.31098	0	0	0	0	0	0	27472.9	0	40338.4	0	15908.4	0	0	0	32825.3	0	0	0	0	45883	0	0	21258.7	13968.8	38212.5	8314.69	31993.9	29974.5	54004.5	38732.4	0	0	0	24565.6	0	0	27774.3	33789.1	52997.8	0	0	0	0	0	0	0	0	40233.8
303.305	2.69867	97247.5	46217.8	36355	19641.2	360981	100268	485341	556711	287154	181442	0	0	10901.5	4912.54	0	0	28152	0	0	332862	12506.5	0	0	45144.9	144035	209428	191240	6369.22	249651	78236.1	0	79750.4	22688	348579	22324	8032.91	358081	207600	364403	306189	30227.1	0	52924.1	197934	114799	74680.4	99241.1	313102
303.309	1.1655	227554	452975	282126	869684	344711	796784	841850	495835	669313	616699	199733	171738	345587	445492	231534	450042	450401	569885	779601	526970	50708	630198	398149	623704	578673	412216	477640	573823	338562	415624	39171	464612	510985	687128	710740	570563	406939	506594	519192	464707	536653	735419	675463	708956	476402	819068	829410	693264
304.248	0.413752	0	20952.7	0	114688	77329.1	30808.9	59389.6	70458.3	109449	101027	309524	0	304913	488433	550003	701352	609278	637023	814120	516553	20250.4	135834	101237	144821	324516	188702	199328	279866	198725	112821	14420.2	0	68225.7	268445	177748	43927.2	52614.8	191378	66731.3	28715.2	88902.1	213727	187822	158699	40221.1	139412	394500	132503
304.3	0.775964	806612	494321	426253	585523	974651	396284	2.79943e+06	202841	364980	15070.4	225615	214241	124548	130048	348216	154334	723222	245006	240572	198831	1.01393e+06	1.25292e+06	159400	1.3359e+06	691526	203924	467885	190468	65706.9	407511	146836	350059	146179	387475	116648	74678.1	181903	197702	204371	574984	730847	680428	281594	737999	536151	862301	919305	615775
304.827	0.158098	55088.7	62827.7	42724.9	32046.6	29898.8	63232.8	21368	17946.7	16117.6	7045.69	20745	14508	42680.8	23735.1	22246.3	27162.1	32747	55335.4	60634.5	18061.3	0	73993.1	39921.4	67613.4	32304.8	0	36982.3	28300.9	0	0	0	0	46320	0	0	0	18137.2	12806.4	0	11617.5	3377.03	54782.1	70849.2	71492.3	12305.8	43510	23349.4	30060.4
305.211	0.349647	9562.09	25208	14119	17916.7	0	18870.5	41162.7	0	62477	35181.2	0	35144.8	0	87071.3	82200.1	12392.5	145926	0	50064.5	0	127528	252467	113139	142631	286878	242385	263705	242057	325471	282315	45355.9	83097.4	23799.9	59398.2	64391.7	56687.8	181441	125508	165748	101886	66303.8	32017.5	78425.8	86385	177296	69144.6	70760.7	49336.8
305.303	0.779902	156133	37530.5	27064.7	0	151910	0	466474	0	0	0	0	0	0	0	0	0	0	0	0	0	161813	170737	0	134965	47689.5	0	0	0	0	0	12321.7	39527.1	0	0	0	0	0	0	0	0	80180.8	90138.3	0	34367	0	28569	58369.7	0
305.714	5.29057	26369	25153.5	38283.6	21171.9	0	27436.5	0	29934.4	0	23260.9	0	0	0	0	0	0	0	0	0	0	68497.6	12000	26491.9	87990.8	8019.51	0	34839.7	96349	30110	8219.57	9897.1	42415.4	0	0	0	0	0	38388.2	0	0	0	10993.6	23391.6	19058.4	0	0	0	20622.8
308.295	1.44802	40980.6	0	0	8458.73	128186	0	80610.4	135210	91448	45747.4	0	0	2770.03	6579.72	0	0	0	0	0	46566.7	0	0	0	0	77684.3	53077.2	0	0	159446	0	159172	21644.8	75687.5	140703	43850.6	117671	0	96129.4	155757	69101	44579.9	0	15949.3	0	0	23240.9	23201.1	156362
308.849	19.0152	0	0	419351	431209	0	0	0	555934	438437	0	0	0	0	314425	390240	97084.6	0	0	0	443840	267610	0	0	0	154951	176365	0	401756	493360	0	336036	116625	112294	0	268100	0	0	364010	341219	0	59335.5	366316	463203	0	0	389073	424458	422657
309.097	0.325942	18329.3	54424.3	58450.3	72230.9	92125.9	70097.7	141854	121980	172670	151895	116218	80332.6	92583.5	219210	189410	161293	192855	191418	231388	260396	80148.4	243393	229478	236714	240033	382844	220768	305464	307942	12748	626460	272928	360300	1.00822e+06	997349	1.10318e+06	1.24339e+06	1.18613e+06	1.31192e+06	1.23937e+06	13015.3	179855	233112	272439	331196	259538	381601	309725
310.235	0.330743	81772.7	18892.3	43749.7	25248.4	3270.26	9148.81	17878	14374.7	20675.7	17701.7	0	0	0	0	0	0	0	0	0	0	0	3883.51	0	0	0	72621.6	32178.6	0	38918.6	0	0	0	19274.3	0	0	20405.3	42656.5	19521.2	42162.9	20695.3	39824.6	16650.8	0	33721.2	42890.1	19361.3	8635.14	28852.5
310.311	1.92283	772918	410482	1.57224e+06	977196	2.80416e+06	948832	3.45876e+06	3.96197e+06	2.21109e+06	1.43635e+06	82783.7	211914	286657	351388	299914	124317	292876	356624	381504	2.32738e+06	263126	402668	353074	296253	1.06094e+06	1.1502e+06	1.58713e+06	334317	2.84164e+06	690612	195957	795879	265523	1.78858e+06	524290	332204	1.84888e+06	1.4063e+06	2.2204e+06	1.71354e+06	1.46373e+06	427890	354568	1.51352e+06	942205	913044	870002	3.06696e+06
311.273	6.81068	10702.6	0	0	142463	0	158382	0	94664.4	102300	28660.5	249593	606815	191273	235985	317699	136039	49959.7	256292	841575	64631.2	81899.6	25284.9	143338	180312	281608	71391.3	12684.3	97423	97902.4	56745	38639.6	35554	85504	0	0	4539.63	0	119278	104644	138756	45818.1	0	37701.1	0	75727.3	142314	142962	0
311.314	1.8372	152754	115180	218270	125807	606572	118796	808759	881151	688535	410144	4830.57	10811.3	20355.4	27278.4	41239.2	0	60118.5	13070	73330.6	483716	26084.6	28849.9	47526.8	29330.6	218242	335040	322522	60921.2	625639	148745	0	50079.7	192711	508317	88844.8	28256.4	402028	282677	452815	369787	300769	85586.5	28587.5	200408	123814	184080	178200	626575
312.111	0.328978	0	0	0	0	21695.3	0	26421.6	24261.5	59494.2	29990.2	33078.8	0	0	64964.1	80096.6	0	0	0	0	0	0	79622.8	0	0	57088	0	47330	0	86291.1	148157	42904.2	218372	19110.4	183688	146066	40408.7	56920.2	67792.4	103174	114039	56590.2	31417.6	72860.9	0	73265.1	63625.3	41370.4	84071.3
312.16	0.39216	328535	197809	828721	95503.9	196024	680371	249716	442511	145699	174361	68358.2	0	0	108796	0	0	76152.7	96382	164435	247670	22696.6	3.5122e+06	2.40018e+06	2.98137e+06	1.99783e+06	1.68421e+06	3.00076e+06	1.2247e+06	4.38449e+06	3.21112e+06	501717	535014	1.19577e+06	1.87159e+06	719045	42860.9	3.64466e+06	797344	1.38055e+06	886246	418017	598174	737293	434758	339822	63322.8	1.41419e+06	2.66476e+06
312.185	0.384273	40712.9	72101.1	108066	20376.7	78632.9	10222.2	137523	103099	58931.3	39608.9	0	0	0	0	0	23912.4	98123.8	0	104638	108817	108105	0	100317	0	145477	0	57286.1	246060	325285	34454	0	43592.2	0	205927	41823.4	41834.2	255150	53879	9381.04	0	194439	145745	177457	125276	102607	165246	286229	36970
312.255	2.20097	209635	185146	142601	153637	6787.69	134538	143282	105639	718881	378298	0	0	0	0	5108.77	0	13675.3	15640.1	9793.13	20368.9	0	0	0	0	0	13015.5	0	0	14093.4	14182.6	0	0	40705.6	0	0	7073.66	12761.9	7622.36	0	0	18432.4	43473.7	0	36402.1	30224.2	40855.6	107822	3797.59
313.128	0.362478	52901.5	67778.9	187707	21551.4	32991.8	157537	203794	118669	43000.7	85891.7	303630	222590	263942	440351	402330	366465	404795	443756	589956	665138	200445	471685	2.30658e+06	516091	503970	3.20762e+06	6.50884e+06	2.61714e+06	5.54327e+06	6.12614e+06	132622	148998	3.69491e+06	550716	122780	314425	644622	625785	635938	375063	354719	38768.3	195833	344533	133657	386529	1.32183e+06	819120
313.33	1.72261	0	27404.6	50253.2	73081.6	62979.2	145576	30588.2	0	67096.6	0	40993.8	0	0	25141.4	68358.4	62609.5	73273.2	77210.1	40193.3	0	0	39675	44390	72723.8	99210.7	45155.7	0	71286.4	0	53880.8	0	18383.7	25366.7	49332.8	11554.9	46969	116955	69539.3	29480.8	62648.6	94852.3	67305.4	37055.8	103329	0	77101.4	79604.9	32461.6
314.11	0.387065	0	0	0	0	0	0	0	0	22440.2	0	65404.4	112084	64043	107023	127683	116268	20870.8	112100	89253.1	108652	69021.3	118948	140514	92334.4	148816	87618.5	108124	214491	184244	81051.7	35015.6	1.3897e+07	1.00884e+07	1.45928e+07	51289.3	1.15202e+07	1.25321e+07	63375	1.32776e+07	1.2686e+07	0	0	0	57822.3	0	0	0	0
314.156	0.360662	10547.6	7225.44	39498.5	15564.6	24301.2	20311.4	21150.5	16373.8	31398.2	48139.7	85419.6	23422.4	25096	88806.8	0	109884	24279.4	93793.9	142007	114692	81274.3	551832	245606	659355	67899.6	170234	846195	340346	639530	54648.8	0	0	474816	37638.6	73656.5	0	90084.8	30370.4	36773.9	0	46206.3	23028.2	124656	68379.3	167513	23657.3	113938	106278
314.196	0.392487	274148	65022.3	121807	8526.97	689415	172526	14029.3	29626.6	32691.5	37118.8	324526	0	51737.5	0	0	0	59552.4	0	0	0	342700	125858	86231.2	89723.1	684253	403880	149323	62636.8	90104.9	254991	231011	554739	0	42564.8	452437	261029	65919.9	157904	18015.1	57698	39004.2	19142.7	78286.3	60305.2	999106	71524.6	575623	546856
315.071	0.355822	138614	89760.4	93860.9	135283	78479.3	90255.6	0	80214.3	127024	0	17345.2	0	0	24621	29810.4	16909.4	0	21070.5	27661.4	32450.5	0	22586.8	0	0	48212.4	13400.7	0	0	0	22970	35616.3	64462.3	1.01239e+06	1.85844e+06	1.69037e+06	1.78331e+06	2.27748e+06	8.46949e+06	1.10628e+07	1.05062e+07	57933.9	190271	0	47331.6	77312	25187.9	43951.9	58226.7
315.18	0.39379	38426.3	102218	94544.3	150261	120350	118783	117579	177776	164808	208018	219498	143218	141554	275382	235555	84044.1	263967	245912	295581	437282	628907	381380	344898	338783	1.30207e+06	1.20309e+06	686516	2.09034e+06	550196	935725	93267.7	73554.2	366696	153445	280579	179687	114345	219482	105507	262443	324377	155059	184018	652596	496135	268369	248395	366247
317.076	0.349702	19097.3	8594.53	15757.8	17780.6	0	21934.8	61601	24331.9	56753.7	48814.8	0	0	0	33425.4	29340.2	0	0	0	39894.4	62242.4	0	55596.2	64073.4	69762.3	0	0	25127.1	64453.7	0	0	1.73221e+06	1.98944e+06	23890	2.73303e+06	2.42624e+06	2.92187e+06	3.16134e+06	3.80247e+06	3.42409e+06	3.91908e+06	79391.4	62713.7	0	97664	72775.3	62934.3	71704.5	101807
317.175	0.358212	0	5937.37	64363.2	6677.87	16257	0	47216	61031.3	63618.3	79999.8	39816.8	0	31406.1	61261.1	0	35925.4	23579.7	35913.2	0	88868.2	0	87055.9	43173.1	164201	67009.2	217086	76643.1	109000	172834	241930	193978	243214	95378.3	55818	35468.3	65320.3	35372.5	93097.3	87372.4	163278	64700	49368.7	140548	131743	44382.2	100773	127860	138622
317.211	0.348002	0	0	0	0	0	0	0	0	44921.7	0	0	27406.7	0	0	0	0	47954.7	0	0	71439.6	0	0	0	70040.6	0	83830.3	125727	0	56174.1	120412	0	0	0	0	0	0	0	69736.7	0	0	0	0	0	21363	93534.3	0	0	0
321.096	0.316634	6031.97	25454.4	10524.2	35470.8	40152.3	39881.1	86151.3	65384	113777	81989.3	20329.1	33991.1	32434.6	103798	98637.8	68423.9	87822.1	101347	117602	120919	24117.6	107022	71769.4	108002	128755	174156	123223	184092	140491	177296	370080	469527	195381	624341	715763	696359	871440	864744	913819	436347	114126	81659.7	120233	120435	185996	130479	189153	146334
321.315	2.69635	673208	418381	404240	788924	2.67702e+06	778573	3.80304e+06	3.97145e+06	1.9554e+06	1.32592e+06	0	144245	151700	191597	105259	44049.1	290628	170413	163075	2.44111e+06	71800.3	348368	176748	435499	1.04595e+06	1.63401e+06	1.44046e+06	275014	3.23834e+06	621719	122634	796221	84520.8	2.70925e+06	243116	280480	2.66012e+06	1.48607e+06	2.4995e+06	2.09438e+06	415217	176702	466330	956143	837576	857898	862549	3.00983e+06
322.21	0.390832	71369.8	34548.3	12298.3	14173.5	75643.6	72552	94709.5	15427.7	35432.3	22097	0	0	0	0	0	0	0	0	0	0	169350	0	65633.5	85610.7	167743	191262	170153	129665	227827	155506	23463	16259.8	83302.9	38606.3	0	87970.3	152939	0	46985	0	176251	61090.1	137874	28676.1	179616	70629.7	9707.48	52151
322.91	0.134824	3052.12	0	5930.37	15464.1	0	20586.4	53375	33295.2	29630.3	64491.3	0	0	2415.6	17154.9	4391.97	0	9000.95	33311.4	31353.1	27776.2	5045.85	0	8312.57	0	32076.7	5059.33	7165.94	9864.39	66699.8	42810.1	0	5654.6	4923.69	0	3575.27	49579.8	58374.9	0	4297.51	0	5546.12	0	8913.25	0	0	22574.8	42728.8	10377.6
323.252	1.92097	3.34284e+06	2.95307e+06	2.42829e+06	4.41544e+06	2.25762e+06	2.8305e+06	1.03652e+07	6.69429e+06	65851.1	1.00474e+07	0	0	0	0	0	0	0	0	0	0	25562.2	139534	86060.8	128828	189566	133673	130994	223521	171200	166138	43532.5	0	252260	103027	60090.7	90370.3	0	0	99631.5	140433	202845	291046	202080	358808	266223	435355	384846	140460
324.255	1.92668	606821	516057	395346	807094	336272	510102	2.0065e+06	1.27731e+06	2.96132e+06	1.93566e+06	0	0	0	0	0	0	0	0	0	0	0	0	0	0	7688.15	0	50852.7	0	83714.3	13300.1	0	0	52514.1	0	0	0	0	0	0	0	43122.3	75228.1	39904.2	56083.4	50577.3	97573.2	51738.2	34116.4
324.326	1.74892	51615.3	0	15800.7	10173.2	26947	52564	105453	103286	240814	49844.3	7297.14	0	0	0	0	0	0	0	8393.02	41833.4	343988	816605	17125.1	810066	919002	682124	649353	1.27619e+06	1.01407e+06	789280	0	0	354047	24847.6	0	0	25800.9	22044.4	52752	46532.4	9163.16	31428.4	13298.7	42885.9	8943.74	0	9542.09	89774.7
325.091	0.32073	9725.87	40445.4	48220.5	51807.2	68524.5	56318.5	112853	96223	134637	101448	42234.4	105978	116855	132456	191969	141037	102599	0	89315	164749	57300.5	186566	144509	189867	160925	270315	216452	258867	230592	241529	126859	170797	36311.9	216763	198474	188948	292995	327607	325658	390110	187668	138346	197151	199555	265045	191931	240325	195014
325.128	0.349386	33011.3	106511	109297	109387	88498.4	143569	77782.2	249913	345618	246223	429326	447563	447995	664750	764346	573347	526480	724503	663174	4.51509e+07	203577	208687	459992	498184	490174	383440	603122	709521	339092	782141	169020	219881	216113	444495	206570	456488	698243	597981	192829	660872	412969	289600	453089	497160	694594	429744	660733	615467
325.267	2.23599	272894	299314	409565	486092	231548	366995	913923	595823	1.59126e+06	1.0254e+06	0	0	0	0	0	0	0	0	0	0	22848.5	59017	62561.1	63709.3	87318.8	110209	147452	143545	37629	10722.1	115036	0	1.08926e+06	0	48876.6	68450.7	69050.6	0	104799	92250.8	304558	424966	230923	462124	306482	8348.81	575200	154454
326.201	0.403562	157016	103644	560271	59670.5	415602	187644	275170	253526	24954	12001.7	2388.37	0	0	0	0	43951.1	0	0	68731.6	0	560044	155031	272338	66026.8	78907.3	193988	691310	256751	61904	300701	40462.2	9058.18	108135	673877	85568.1	120254	768008	102709	374645	194299	718617	268631	296324	40518.3	472726	152652	832978	425510
326.306	1.92022	7761.96	82412.1	67899.2	132522	72700.7	55241.6	62512.9	146012	86245	55345.7	0	0	0	0	0	0	8575.99	0	32109.9	0	8688.17	47345.4	0	0	26671.5	93535.4	15097.7	40805.8	63761	21864.7	0	0	112445	0	0	1843.95	0	6708.74	0	5145.02	9519.22	4430.99	2245.73	0	22372.6	0	40015.8	12178.4
326.378	1.23417	377501	244632	300654	262179	215632	326784	334565	239781	147692	129606	25551.8	15039.4	0	0	24596.8	0	82660.5	36738.4	16021.4	45189.5	191327	340620	95537	356429	279621	239132	215085	308989	307089	301104	0	0	0	0	0	0	0	0	0	33058.4	673003	427420	612222	241305	506563	541525	852316	448479
327.283	2.34104	2.52852e+06	1.55535e+06	1.30269e+06	5.48984e+06	2.26353e+06	3.93968e+06	3.78239e+06	3.07115e+06	8.6979e+06	5.28414e+06	1.28473e+06	1.36121e+06	1.37656e+06	8465.6	1.88589e+06	1.4626e+06	6480.1	2.42499e+06	1.00651e+06	2.37226e+06	0	0	0	0	0	0	0	7438.82	8789.08	3007.42	0	13231.1	42605.1	0	0	0	0	0	38031.3	0	71006	160187	79553.3	188924	140753	167935	98693	51985
327.289	7.10568	65491.9	0	145230	235642	46964	205845	33982.8	47119.7	38562.4	24102.4	3.23993e+06	6.7386e+06	1.77238e+06	1.75122e+06	6.7947e+06	2.34938e+06	1.75043e+06	6.04714e+06	6.4198e+06	4.74595e+06	0	0	12067.4	0	0	30343.1	0	20477	0	12617.6	4804.17	0	60922.3	33100.7	42150.8	21408.6	28447	20167.4	32003	23730.4	0	4536.62	27099.4	14541.5	10806.7	33348.3	21135.1	45082
327.382	1.23821	38194.4	19977.5	0	24429.9	20831.1	33614.4	62758.7	30334.3	16935.9	0	0	0	0	0	0	0	0	0	0	0	25089.9	62045.8	16686.3	59828.9	21262.3	17542.7	0	6602.49	57770.6	58781.9	0	0	0	0	0	0	0	0	0	0	75572.3	75209.5	35972.3	48624	107353	104627	192223	152611
328.141	0.335657	0	18852.3	17417.5	12611.4	55276.3	15542.1	54270	25985.7	77276.1	43544.3	85654	49390.5	67837.2	24965.3	97619.1	128894	95005.3	147898	135228	225883	48542.3	105384	0	83082.7	0	225053	136112	91991.1	186099	141988	8.31593e+06	8.95327e+06	43744.8	88066.2	92012.4	92671.7	9.39156e+06	9.74361e+06	47874.9	9.0245e+06	57789.2	43990.6	90853.1	122351	169040	68981.8	53847.7	167285
329.175	0.34986	8574.93	9005.11	30791.5	41817.1	61871.6	46750	83111	60601.3	163670	90858	124474	82778.2	162761	186189	303143	274772	197207	105234	186528	427990	39275.5	88542.2	213961	200883	120951	264211	70222	137982	322489	236919	38138.3	46550.8	62337.4	3.17609e+06	337527	174676	3.78434e+06	215128	175915	186815	264044	162862	263421	208982	229693	140736	299629	215780
330.118	0.333365	0	10818.9	0	0	0	24208.2	41201.3	0	43401.4	47300.9	0	0	0	92319.4	63669.2	0	0	65959.2	0	57134.2	0	104438	0	48812.8	79334.2	0	74333.9	64410	0	77525.6	614069	914067	28111.7	69562	977743	914522	1.26848e+06	46712.8	47936.5	71839.4	87076.5	30160.9	85605.5	108778	110939	76446.9	114093	0
330.171	0.371725	15760.6	16109.7	74321	25301.2	48222.4	25459.9	50660.5	52058.7	48791.7	54696.2	214063	138398	61382	138203	140501	69804.8	287718	233453	250898	278252	110470	204173	267491	217181	128699	125936	259072	260735	246459	84019.8	359378	468995	208250	618273	651340	647964	765574	128889	693514	633758	56547.6	77366.8	166970	143766	111756	76189.5	187173	102681
330.337	1.68483	507071	607010	127697	1.1552e+06	585506	900784	1.61607e+06	770219	1.17467e+06	1.34922e+06	731486	346428	659306	804927	884535	821528	894529	1.07811e+06	1.52401e+06	1.02437e+06	125045	1.07605e+06	1.05248e+06	1.10301e+06	610798	1.04522e+06	869963	861247	742545	849144	605618	78489.7	975376	632309	1.34267e+06	1.17119e+06	327348	1.09532e+06	844091	778663	1.86198e+06	2.01163e+06	384015	1.74932e+06	1.32101e+06	2.35367e+06	2.36753e+06	1.2427e+06
331.168	0.347587	11254.5	24339.1	12000.6	23378.3	36844.8	25725.1	55700.7	38154.4	38497.4	26025	36052.2	0	0	26157.9	48950.4	31960.3	65420.2	0	45935.7	126736	21759.6	77138	47588.9	211910	244431	124826	131271	102885	440368	431631	73836.6	81779	176332	269537	214022	200333	363459	303315	130260	302379	65281.4	28803.4	47114.9	64799.7	122521	218124	138620	67886.1
331.217	0.405268	0	23727.1	32042.1	47728.5	11992.6	64423.4	67361.3	27765.6	40156.7	31766.3	0	0	0	0	9725.24	0	0	0	0	0	0	0	0	37165	0	0	64314.3	77146.7	94970.7	0	0	0	28716.7	110150	155861	86414.1	0	0	0	56566.9	28807.7	32973.8	132303	222889	0	149172	119279	82939.7
331.34	1.51955	60439.7	73389.2	85313.7	156041	125774	154562	149700	146989	272429	153313	63577.6	27244.4	37039.2	51335.1	61356.9	60185.7	96141.1	78538.1	110418	206317	28885	90003	94440.9	100430	69503.4	101252	56892.3	29396.5	59512.8	67995.5	34110.1	51367.6	96301.6	121479	118935	51984.4	48668.4	156123	81944.6	183118	149163	131460	182704	142848	95125.5	200944	204802	121736
332.273	0.900532	0	330865	494439	853827	472899	682737	1.55531e+06	1.26815e+06	933611	1.09496e+06	34053.7	0	0	0	0	83514.4	31736.8	0	42124.3	0	0	348980	1.21864e+06	483552	840910	639348	537317	1.06695e+06	531549	303816	478839	1.11688e+06	1.33355e+06	1.30897e+06	1.47529e+06	1.83419e+06	1.13901e+06	1.20993e+06	1.12687e+06	1.44649e+06	585744	577686	707055	1.29355e+06	835304	941647	679725	1.87799e+06
332.288	0.980095	68216.7	61148.2	73557.2	45615.4	76057.8	110419	109463	331575	64907.4	60783.9	86817.2	5644.05	66280.5	62003.1	50370	32829.8	89897.9	37681.8	134697	50581.5	73284.7	107585	20238.2	51731.9	55276.6	65875	70308.6	108263	278208	233582	33522.5	71721.2	71353.5	47983.6	114197	30615.5	374596	138828	36893.6	159850	123203	46706.9	79550.9	110744	62050.1	49963.8	196108	58603.5
332.331	1.09762	484387	512669	208746	523487	326973	308940	1.19335e+06	451952	347583	434362	42204.5	49783.7	31498	27882.6	134363	0	210180	161426	25529.8	122524	156063	329347	47070.6	499832	171438	72591.5	58118	85490.7	92926.5	123160	0	30566.7	0	50442.1	0	16403.2	0	66351.2	36100.3	270700	1.21689e+06	737982	947339	906218	937177	1.49459e+06	1.51427e+06	1.22348e+06
333.097	0.330882	0	0	0	11514.7	0	16301.3	27204.7	25060	51272.9	26677.3	32921.5	61148.4	35715.1	80675.9	35867.4	7509.56	39280.1	61138.7	0	88755.5	0	51025.5	0	85993.1	0	110646	13788.4	0	0	64414.2	83787.2	19773.2	17484.7	135530	80927.7	101724	84658.9	91784.6	69991.6	132808	37677.8	46686.6	0	34039.8	33653.5	60261.2	56616.8	60054
333.283	0.952238	0	0	0	0	0	16766.6	22308.9	0	0	11326.3	0	0	20208.6	76158.2	0	56472.1	102981	0	46952.2	91520.5	0	3276.86	9122.21	0	30814.9	0	6930.74	100636	30464.2	37659.8	0	132832	0	314029	253705	217549	49052	0	0	180440	16403.3	5142.56	145105	0	21631.1	126977	14869	142804
333.335	1.07155	17878.5	0	33482.2	11322.4	26123.3	16017.3	283497	64241.7	64985.5	32131.8	7427.47	0	17951.2	25534	0	0	0	0	0	67942.7	69855	22656.3	61077.5	78946.2	13646.9	31020.3	36678.8	50111.6	25461.7	26145.7	0	0	67736.3	40417.7	25602.7	65435.2	0	26521.6	0	0	26669.5	22482.4	100662	160847	193664	204261	160657	280020
334.113	0.337977	2653.69	11269	13181.8	10282.3	28582.5	26005.7	39351.7	36108.9	26630	47566.1	0	50906.6	32312	83521.7	94218.9	73886.4	45094.7	88542.7	93311.9	111044	0	77543.6	27177	56667.1	61822.5	61169.2	30264.5	12409.2	83375.9	24313.6	0	0	36798.7	0	69013.7	51430.3	74895.3	47078.7	0	82924.4	90783.6	63280	41909	71968.7	85570.9	57907.4	83207.4	71793.4
334.186	0.3699	8413.19	10540.4	0	14969.4	0	0	0	0	0	16477.1	93883.8	43773.2	72104.3	57399.4	77522.2	63503	103147	188507	105515	37146.2	113646	144650	176302	138618	97200	35895.4	203435	197731	168739	59078.5	0	0	0	34981.7	0	0	0	49423.1	0	20064.1	25367.9	66650.1	92807.2	45632.4	114610	23668.4	110981	115460
334.295	0.549321	227404	412166	403458	133130	206250	386968	263629	84070.9	247966	255670	1.51807e+06	3.67438e+06	6.98788e+06	1.46156e+07	1.57886e+07	1.74633e+07	9.91596e+06	1.98259e+07	1.34536e+07	9.98627e+06	292668	266104	1.27143e+06	238986	244654	148734	192627	72198.3	229812	125045	41381.9	656688	546606	1.02211e+06	568599	104708	0	207346	111480	230101	428857	402876	535225	297411	148533	469957	450637	291110
334.311	1.65053	105703	0	255359	49359.1	510367	90375.5	104157	607288	318339	192295	0	7787.35	5982.02	21643.6	0	0	13406.7	7939.38	0	284664	0	28194	0	9939.13	290065	288315	255537	0	418239	41940.7	0	48176.5	0	460999	18465.2	8747.38	439345	229094	329896	238868	281900	16441.3	82614.2	134668	61764.8	132743	142364	501160
334.853	0.147343	0	0	39542.1	30518.4	45560.4	0	0	27960.7	35580.9	16351.2	6724.49	66327.7	586112	11633.7	0	22484.9	14398.7	42471.2	19418.4	32561.5	0	24725.9	53953.2	2999.23	24567.5	5849.87	3112.4	41862.6	3598.81	27653.4	0	0	26415.1	4547.07	5439.37	15413.2	0	30316.5	0	48791.2	0	22450.2	31779.4	21960.4	4580.02	12085.4	3878.97	13039.4
335.222	0.350962	0	44751.5	22053.8	16701.4	38845	27208.3	71412.7	51407.9	103441	73865.3	105417	128632	55922.8	95796	108087	90421.3	166447	102918	223205	236090	56845.6	104218	103653	66373	134286	170059	277291	247166	281423	266291	0	53590.8	47753.2	87512.5	0	107476	212699	167006	124037	186529	91039.2	41488.9	97709.1	112268	252638	71502.7	143914	195933
335.24	4.39857	175567	36689.7	59741.1	288449	333026	273305	261781	329062	262069	216836	5869.57	0	64632.7	16766.6	29657.2	27660.6	197843	74389.4	231343	348076	4512.73	117603	122168	31808.4	147349	224151	212785	197204	240960	236511	21374.2	56481.9	166732	324755	253324	237560	346351	285309	254964	250505	66435.7	269435	193980	299942	203009	274472	274914	160296
335.279	0.5827	15814.4	10096.8	60552.4	44905.8	12776.8	17489.1	23946.2	32832.5	15760.2	19239	117521	625219	1.21823e+06	1.28009e+06	2.87027e+06	3.09346e+06	829549	3.74399e+06	1.18421e+06	1.74741e+06	31033.4	40226.9	85880.7	216619	77653.8	25319.5	7796.2	71453.2	94774	253535	0	69107.4	73345.5	31589.8	0	26761.6	24425	112411	8063.98	26978.2	22661.5	32730.4	108506	59272.6	22932.1	109834	77696.3	53225.6
335.314	1.68627	9692.27	0	5523.39	0	90502.4	0	57373.1	5609.55	6542.08	0	0	0	0	0	0	0	0	0	0	46301	0	0	0	0	10012.5	0	24541.2	0	94477.9	0	109327	71305	0	67732.9	7555.56	95856.3	14869	13226.2	15723.9	18608.3	0	0	0	33867.5	10129.2	16611.1	5813.05	117762
336.244	4.39168	35286.4	0	14254.8	0	28828.5	51384.6	48406.8	70262	23613.7	44601.6	0	0	0	0	0	4513.29	14786.1	0	0	57441.1	943371	3.38202e+06	20288.7	2.18925e+06	3.32516e+06	17240.5	42475.5	15248.1	6.54396e+06	329006	254116	38989.5	8354.46	32495.5	32751	44399	69143.9	47593.4	43103	41497.1	15147	37397.7	26591.8	58892	56295.9	56108.2	53115.8	67129.6
336.262	0.634537	50347.1	0	112138	39761.4	480717	248507	11415.8	664298	0	58848.3	0	0	0	0	0	0	0	0	0	0	472230	0	118478	30290.6	448233	83009.4	69406	163865	366672	138751	79401.8	628146	67029.7	346675	828246	0	690842	97331.8	339989	334678	303601	238281	9685.52	387900	124667	0	561928	594950
336.326	2.06218	478638	249126	318343	407574	2.14208e+06	337662	2.36694e+06	2.8956e+06	1.47568e+06	881023	0	61414.8	113658	197583	37183.2	113259	305795	131172	103042	1.61277e+06	125077	191694	125726	193837	1.20105e+06	1.14905e+06	1.02373e+06	313335	539975	392071	5972.01	204165	297840	2.15333e+06	378337	185387	1.90865e+06	1.10299e+06	1.3539e+06	1.11217e+06	754149	217087	239716	1.13474e+06	635133	468175	626293	2.18962e+06
337.091	0.315029	7102.75	0	21509.5	32669.1	45812.6	32045.5	74998.8	47008.5	98227.9	64636.8	33497	10637.1	45621.4	73699.6	98094.4	74741.1	65482.2	35492.9	108049	35677.8	15175.3	59018	76096.7	76081.1	65526.4	175492	96193.3	131382	121120	119214	118626	135088	90672.8	267146	280154	311169	355662	426580	337440	460897	82095.9	68837.3	88345.6	134808	124120	118057	160915	111701
337.274	6.38604	0	0	0	0	0	0	0	0	0	0	488944	1.15151e+06	257963	436888	1.74413e+06	244921	408865	1.4553e+06	1.46841e+06	728274	0	0	0	0	0	120226	0	0	0	0	29069.3	29954.9	184891	45742.5	39813.1	44663.6	60710.6	46616.8	64728	50468.1	46939.2	42808.9	24713.5	25819.4	0	81293.5	51299.4	24507.6
337.33	2.09003	177869	75376.9	261120	132967	465219	127359	515656	635543	297405	199360	0	0	0	0	11682.6	9236.12	60838.1	13284	0	364830	106222	37811.9	15640.6	68039.8	269701	256141	231304	32191.1	592079	82504.5	0	103317	7376.53	436675	68289.8	81007.3	441060	216695	350020	274512	271503	0	78599.7	179952	92507.4	90499.5	138662	497735
338.05	0.337003	578881	763738	971263	1.0075e+06	625977	658878	684429	606485	456022	462557	0	0	0	0	0	0	0	0	0	11176.6	25225.3	97914.6	0	0	0	0	0	0	0	0	194456	232705	490466	137545	234380	292540	164629	0	0	0	287655	384962	300931	313166	0	475447	180374	147681
338.342	2.67905	189336	1.02778e+07	1.0123e+07	75679	9878.67	99706	630014	41844.5	4.40747e+07	2.9989e+07	510377	2.47845e+06	4.08889e+06	6.4448e+06	4.15575e+06	4.01791e+06	3.10065e+06	6.45391e+06	3.63312e+06	5.5306e+07	5252.21	6.1484e+06	4.41296e+06	1.10754e+07	2.49726e+07	93948.1	170482	6.26474e+06	402530	32424.8	3.17491e+06	5.99936e+06	9.52974e+06	6.11361e+07	1.01237e+07	4.52457e+06	467429	3.31419e+07	5.72864e+07	249845	3774.85	6.24946e+06	31113.5	13681.5	2.02881e+07	2.05752e+07	2.04023e+07	4.14294e+07
338.355	2.70183	99930.9	0	19729	32223.4	518060	61850.1	619402	609246	57455.8	203870	0	0	0	0	0	0	0	0	0	438044	16423.2	38642.8	7560.17	20278.3	213234	139631	208539	39870.6	77652.1	15749.1	0	95211.6	0	35055.5	0	0	491555	267434	297553	262470	80940.6	0	0	157988	124379	32632.9	69651.5	129765
338.87	0.177757	0	0	18382.1	0	0	24679.5	5651.64	40726.3	3628.87	2049.12	0	0	0	0	5457.27	5602.39	0	0	0	3356.21	0	2984.33	4973.91	0	0	0	33160.4	53637	2493.23	117103	5226.2	0	0	0	23224.5	31519.3	0	0	110903	59416.4	35762.9	37677.1	12036.4	3449.64	26410	28782	31379.6	46332.3
339.258	1.11155	462984	220822	16958.5	217116	174222	158798	2.6679e+06	2.2166e+06	285443	190291	0	253598	342246	515033	792194	359609	558713	319929	481588	356601	36200.2	63229.4	455251	160782	166214	162823	516495	497572	134468	430703	49017.6	200781	1.30988e+06	6710.14	192503	10156.2	526687	441371	21063.9	17813	186175	76793	281007	306857	213256	340170	460467	285119
339.289	6.88672	400477	519689	227962	815261	0	964006	1.05979e+06	906499	1.23942e+06	887208	3.44265e+06	7.0991e+06	2.79431e+06	3.27773e+06	5.8313e+06	1.99934e+06	3.39995e+06	9.49224e+06	1.18663e+07	3.42316e+06	61492.8	703914	96478.7	142585	242699	1.44654e+06	178337	270717	105950	163979	0	0	4.75398e+06	40087.3	0	0	0	0	63907.9	0	0	14377.1	0	58882.8	94908.8	141830	0	73935.1
339.345	2.69277	3.86901e+06	2.32912e+06	2.36794e+06	4.57725e+06	4.12357e+06	4.34343e+06	1.96249e+07	61818	18294.8	7.13352e+06	94798.8	252569	928041	241348	934165	914955	1.54876e+06	1.40824e+06	1.28038e+06	1.32717e+07	2.62546e+06	1.35976e+06	1.35301e+06	2.54583e+06	9.4966e+06	9.08427e+06	4.08077e+06	1.42009e+06	21831.6	3.22418e+06	132496	4.56392e+06	2.13208e+06	20760.8	2.32975e+06	1.41379e+06	1.32603e+07	7.76995e+06	1.38037e+07	1.04402e+07	8.38339e+06	1.01685e+06	2.74062e+06	5.6821e+06	4.68945e+06	4.79552e+06	3.11199e+06	9.91156e+06
340.144	0.330317	0	36793.5	41397	40476	49118.8	53862.9	77230.1	43516.4	110860	89517.2	112469	0	79052.3	21738.1	196326	177000	101045	222349	249209	300024	48272.9	157374	211569	213561	202251	279422	209259	248554	216347	232635	520368	597348	81398	117286	133887	143157	117935	114670	113342	120245	163885	115142	194010	231859	242174	178184	200818	246103
340.283	0.923287	842870	540809	520814	1.04278e+06	555828	438967	532642	310801	1.05231e+06	262623	34371.5	0	54435	0	26332.7	45139.3	29754.4	0	54381.9	92794.7	10338.3	0	0	11226	0	44007.4	117601	51299.7	48795.5	7742.39	55811.1	191521	1.02951e+06	90101.7	187250	85301.5	55624.7	26045.4	74235.1	28744.9	105246	80241.3	76475.5	24904.7	111589	24588.9	49414.5	122104
340.293	6.92085	56301	33222.3	0	0	0	0	12818.7	0	197184	0	1.04331e+06	1.42121e+06	296053	446103	2.22079e+06	639934	705195	600198	2.53499e+06	753075	0	150776	0	163180	176054	175381	96467.9	288969	309041	239282	0	0	276154	0	0	0	0	0	0	0	0	4613.89	1566.17	0	0	0	0	0
340.349	2.69408	683668	169117	97545.1	102093	363674	430203	1.96118e+06	2.19238e+06	1.04655e+06	725576	0	83973.9	21221.4	82174.1	142133	202115	226778	176786	145229	1.46381e+06	191730	161283	128930	249489	671130	642349	897935	189330	1.75308e+06	436227	81983.1	575985	209436	899596	214229	142340	1.35028e+06	906425	1.40844e+06	1.17597e+06	201497	108829	284045	595136	625311	490990	305108	1.04169e+06
340.882	0.15837	51335.6	164728	170940	147713	57447.8	98427.4	0	19220.8	0	16505.7	23546.9	0	40272.2	29863.3	21703.7	0	39075.7	96570	78705	0	0	46078.3	62947.6	83280.1	39125.8	0	29791.9	0	27692.9	0	0	42266.9	36815	89006.2	41950.6	21011.6	0	13264.3	0	0	26366.4	36934	72780.6	64832.7	22188.9	0	0	39785.7
341.352	2.70282	6250.1	4632.77	40166.6	0	105869	5866.74	149668	92190	81547.1	44650.4	0	0	0	0	0	0	0	0	0	81228.6	5536.34	0	0	6251.1	24131.7	8143.92	33993.1	17667.5	48546.1	0	0	9396.18	0	83812	0	0	81350.7	0	0	61189.1	43717.4	0	0	49024.8	9084.75	7975.67	34754	132434
342.123	0.332076	0	12240.5	0	0	24577.1	0	44776.3	30836	65211.8	34022.4	9.91955e+06	1.13368e+07	17054.1	65449	72321.3	45518.9	9.61037e+06	108334	50864.6	1.28281e+07	0	79230	0	0	47623.5	80674.7	57524.1	0	126654	86565	0	85263	28288.7	32134.6	59255.2	32107.4	25104	69055.2	49056.4	35439.4	80147.8	0	0	64326.2	119914	38701.9	92466.2	102237
343.055	6.68457	0	0	25075.6	56919.9	21167.6	63290.7	54960.7	46652.2	0	27667.3	0	0	0	0	0	0	0	0	0	0	0	0	0	10560.7	14496.5	0	0	33218.8	0	11698.5	13023.8	30185.4	23004.3	75887.6	95176.4	64367.7	32323	35146.7	34709.3	38693.3	29115.6	40801	66833.9	63384.2	0	94809.4	83555.6	104357
344.157	0.338762	18170.1	30344.7	32907.2	34687.1	27426.9	33297	102650	71851.1	109145	59581.6	282758	101895	271154	240231	70551.5	264979	359853	309141	117124	337814	158416	180167	100811	262000	145495	278551	400014	203916	151567	268270	22952.8	49280.1	43451.8	79080.4	127592	138039	207967	137485	159839	1.21037e+07	117760	101536	148227	185782	262139	149990	182053	298173
344.191	0.396442	237858	191357	708306	23935.5	146672	28510.3	26944.4	15881.5	71318.4	34582.8	88555.1	222021	257795	98160.1	171815	55815.4	260863	33948.8	363067	141406	140304	3.34642e+06	2.2492e+06	2.83299e+06	1.72582e+06	1.45431e+06	2.69789e+06	327875	243292	2.56247e+06	20087.9	0	1.08156e+06	713214	70865.2	219698	2.45357e+06	697736	1.14948e+06	628040	314077	512225	661536	236501	195695	242443	1.23636e+06	2.26073e+06
344.38	3.3118	0	0	5795.61	12459.2	4644.43	0	4685.07	0	21766	0	0	0	0	3699.37	0	0	0	0	0	16381.3	0	0	0	0	0	0	0	0	0	0	0	0	0	12680.9	2864.43	0	8487.72	0	0	6043.75	13916.4	24909.1	14781.8	0	7980.8	19770.8	15401.7	13282
344.87	0.142327	0	0	0	0	0	12722.2	51332.5	26994.9	30768.1	33554.2	0	0	0	0	0	4990.88	7714.19	0	0	49704.2	0	0	4576.38	0	8660.62	24808	41625.5	70719.4	29572.9	75933.7	0	0	6026.99	4732.4	30082.2	0	26772	32826.3	68983.9	70777	0	0	0	7985.17	20273.7	14423.8	18579.6	13143.9
345.118	0.323728	0	27543.5	38906.7	50081.3	51840.9	13433.7	99772.8	73984.5	98736	98363.2	64296.1	50315.8	70587.2	123748	152833	96345.2	96919.8	141777	173649	240859	46209.1	170216	149856	182358	147306	253346	168528	196947	206254	211478	45603.3	69108.5	74654	150337	162526	140192	228057	214168	202563	210396	172283	127556	195032	177321	197157	54226.3	212285	228738
345.17	0.350697	24919.5	12827.8	37300	39083.8	46259.4	149461	39499.5	118903	113150	24078.6	66305.3	22389.4	78620.7	50932.6	177517	21660.8	163608	10470.9	47670.9	27577.4	78272.3	163067	180214	188937	202185	265416	194614	288207	266264	82219.9	66065.1	92054	66116.2	1.28464e+06	1.66838e+06	1.83626e+06	1.95476e+06	1.80672e+06	37754.2	1.97647e+06	57568.6	30621	47409.6	149861	168490	319730	210123	224428
345.243	0.453817	7764.13	21408.2	88596.4	33888	65517.8	20304.9	50471.1	62575.5	23149	23511.4	0	0	0	0	0	30733.5	0	0	144220	100146	30340.5	56129.2	53177.9	79196.5	136897	79546.6	121016	17683	105791	12191.6	99159.8	171631	119974	108288	92110.7	151739	104323	105998	206220	144841	0	15722.4	44845.1	53633.2	77312.9	18701.8	42885.7	15920.4
346.114	0.341585	133365	14811.8	15449.4	15077.9	26220	25122	48025.2	68938.9	34509.4	41145.5	31693.3	0	0	60015.6	69074.2	40029.3	0	131883	113917	125575	0	54235.8	27474	72735.1	38975.8	52705.7	0	0	0	90190.5	0	0	0	39623.1	55932.8	30138.2	0	0	0	0	68925.4	60329.6	0	102223	115227	91489	76831.6	78895.6
347.128	0.339708	3392.69	14269.9	14478	37321.1	51352.8	47498.6	90620.1	71845.4	26135.5	55537.3	0	58346.8	59764.1	28311.3	80624	94824.9	122810	50921.4	158163	119131	34791.9	64110.8	58954.3	116579	189424	225185	51202.7	85968.7	171919	234191	16120.6	726382	70730.4	122491	122776	125143	197401	122315	160950	94297.3	47039.9	48437.1	67621.6	145307	229183	135397	277772	189879
347.258	0.350128	0	0	0	0	0	0	0	0	0	0	85985.2	79630.8	169092	80740.1	106430	154254	122577	46718	0	0	25728.9	50686	0	0	0	93762	0	0	45412.5	0	0	0	0	0	0	0	0	0	0	0	71288.8	0	0	0	84545.8	0	0	0
348.723	0.704285	0	0	0	195929	120730	0	0	154480	148067	151076	0	0	0	0	0	0	90105.6	0	0	46820.9	15358.6	158585	0	0	24223.2	132016	19639.3	181339	57662.1	70477.9	49113.3	0	0	0	0	149809	0	44234.5	116851	95683.2	212512	175042	158676	252295	120048	148655	153559	197638
349.295	0.726615	46585.9	13911.8	160740	44089	9323.72	61622	28308.5	66052.4	41675.6	116628	28600.4	0	34778.9	0	0	49274.3	28658.9	0	0	82760.6	43702.4	70747.7	42514.9	75079.5	26719.6	83959.1	117920	139148	182721	196976	24330.6	0	58218.9	87194.5	78992	75057.7	165845	89141.5	147826	111299	92835.8	37077.7	0	80699.7	100621	25823.7	93328.3	114887
350.835	0.173068	90913.2	163898	2864.94	165265	148487	64719.4	0	41664	24886.7	0	487860	55511	44287.8	74322.8	35884.6	96167.9	59782.3	127957	110867	27094.3	27425	155230	95617	128620	61362.6	31330.8	29486.1	0	5662.6	9209.21	10305.9	48552.5	0	129004	59399	21650.1	4417.93	3623.38	12719.3	0	42752.8	93454.8	147136	76460.6	28846	59729.8	62089.2	36710.5
351.235	2.93212	86251.8	2.64976e+07	2.02001e+07	3.5964e+07	2.54923e+07	3.42061e+07	284650	3.90675e+07	3.3061e+07	3.05855e+07	2.62542e+06	3.81901e+06	8.56188e+06	6.47102e+06	1.15032e+07	3.24086e+06	127661	9.89717e+06	56236.4	242220	3.8793e+06	1.34756e+07	1.94706e+07	8.49764e+06	1.46253e+07	2.49072e+07	3.41586e+07	76776.1	5.44622e+07	188067	7.92297e+06	2.11004e+07	2.01572e+07	81084.1	91040.9	222369	5.30989e+07	3.57417e+07	334249	205086	197608	105930	127717	2.26253e+07	195582	2.57899e+07	2.10512e+07	2.73375e+07
351.268	2.75393	81290.1	41924.7	56413.9	97776.6	39073.1	55594.7	192783	34651.3	348707	185453	0	0	0	0	0	0	0	0	0	258538	517227	1.35034e+06	1.48249e+06	1.91169e+06	2.25976e+06	1.38757e+06	1.48344e+06	2.97432e+06	2.9315e+06	2.10574e+06	767798	1.43429e+06	263356	305418	850550	725241	318903	542475	476100	758556	3393.9	101406	0	0	66313.3	248837	177976	263900
351.312	1.26605	265233	355721	171913	171062	132498	172195	569977	227114	248558	147044	0	0	0	0	0	0	0	0	0	0	0	11844.7	0	26120.9	0	11094.9	0	71730.2	67294	56604	0	0	7.45749e+06	7593.41	0	0	11882.6	0	0	14609.4	5515.67	0	6919.55	0	9221.68	0	9525.62	0
352.321	1.2016	69779.6	37248.3	161402	17858.5	41380.5	74227.4	60343.8	35419.3	84335.9	37825.9	0	0	0	0	0	0	0	0	0	0	863108	46758.9	19402.7	64295.4	84871.2	41360.5	53069.6	137102	137249	118921	0	264902	1.60473e+06	2.39576e+06	0	0	1.00223e+06	28264.8	891932	0	0	19406.8	0	21241.9	67503.5	7845.49	10467	145300
352.832	0.165414	50547.8	93379.2	57478.5	45216.2	84776.1	44395	0	10603	10468.4	0	16888.3	0	18980	20720.7	37965.8	59960	63612.3	69368	59269	4640.4	0	62522	53795.5	33664.9	38501.9	23172.2	18688.9	7698.01	5167.65	0	0	0	26416.9	70495.8	17402.5	26933.4	2915.05	0	0	4352.69	18598.6	29155	92260.3	27781.4	0	0	20526.2	0
354.123	0.324835	0	13251.5	0	18367.7	18710.4	0	39146	22114.5	36559.6	30902.4	16939.5	0	0	69152.2	50411.6	43022.9	52758	92638	0	124139	13649.4	91031.8	61684.8	0	0	121291	86923.7	97800.2	0	78026.5	36461.4	58717.7	0	87977.3	92024.9	40932.4	28407.7	146982	34551.3	102422	81579.4	63481.6	0	21678	85023.7	99161.5	77229.8	71154.5
354.21	0.396872	36075.1	0	159494	0	123882	89992.7	90803.9	24740.1	14548.1	80707.4	0	30715.3	0	0	45411.9	0	0	0	0	0	102578	295536	608230	411727	415604	270444	391113	265771	522266	372759	0	57634.8	64498.8	253252	0	0	390847	0	260651	36032.5	75366.8	0	204927	77235.3	0	0	274522	541332
354.899	0.139909	0	0	0	0	0	0	34762.5	31510.3	47917.1	47191.2	0	0	0	0	0	0	0	8838.12	5330.7	33936.2	0	0	4445.51	0	0	16378.7	31094.3	38627.5	83614.1	42170.3	0	0	0	0	0	3691.4	67551.4	37811.6	82700.2	43597.7	0	0	5379.65	0	26627.7	26899.6	34963.4	0
355.34	1.19467	12098.8	0	3447.53	0	50588.7	0	29765.4	0	11666.5	0	0	0	0	0	0	0	0	0	0	131845	24574.4	0	0	17082.1	92018.4	0	29332.8	0	199302	13803.5	0	108339	59764.9	163290	0	0	17620.7	15251.9	15168.1	53006.2	0	0	7774.94	0	0	0	0	48711.4
357.17	0.340129	24543	91628.6	77685.7	101762	94201.3	74536.1	157564	21312.8	156521	118576	233092	95048	51528.3	162117	329405	300053	251996	213407	345735	122842	144687	290307	176870	379716	289289	574392	546739	214759	172512	554582	92973.8	87939.7	186534	347413	182540	240861	326986	442372	456727	240814	300918	147063	368258	241393	525526	235944	124634	323207
357.264	2.69208	0	0	17255.8	0	17588	33096.5	112462	87368.7	61903.8	33529.3	0	0	0	0	0	0	0	0	0	0	0	72672.3	704337	218000	363758	297701	218728	377851	85598.1	269100	0	7470.91	73881.2	559735	221346	307615	316132	104020	177156	234307	20081.3	12205.1	238855	115624	54838.6	189869	167830	264614
358.259	0.40767	0	0	0	0	0	0	15263	0	0	0	79139.3	0	0	0	0	0	34601.4	0	0	0	0	43072.9	59782.3	0	82491.2	0	44486.2	0	0	0	0	0	142528	0	0	0	0	0	0	0	85321.7	189279	39997.9	0	0	18808.2	60781	0
358.286	2.41608	645684	1.26786e+06	1.06001e+06	1.5675e+06	481467	1.10082e+06	921417	757929	972438	756105	0	0	0	0	0	0	0	0	0	0	16552.6	0	49345.2	16384.4	29489.9	8164.93	13770.4	31286.7	0	32204	93188.3	145448	194172	45882.9	21509.2	45131.9	20418.8	19052.2	0	30441.1	30270	60049.8	36490.7	30992.9	19322.2	54272.2	15181.7	29540.7
358.368	2.45882	236670	267160	329213	856573	364003	748978	742933	143884	506441	290963	304385	114832	176459	364184	387491	251328	385690	481637	461629	350285	92990.9	443019	455297	460339	459336	310373	155494	209809	226858	316780	254103	403327	120041	345677	361373	486270	316711	386258	436653	252987	351942	1.4297e+06	889920	1.15211e+06	823518	1.12893e+06	1.07217e+06	1.23904e+06
359.097	0.317665	0	0	0	0	0	16576.9	38783.3	39771	62763.9	28943.1	21229.8	0	0	49824.4	66447.8	19605.1	12981.4	28089.1	39580.2	47196	0	63698.2	0	68465.6	0	91138.9	32636.7	64198.9	0	68942	0	0	24391.6	0	67764.1	49213.3	0	107402	77709.2	103664	53097.6	44341.2	67569	93368.6	0	77557.5	99895.1	105417
359.206	0.386967	0	0	22932.2	0	19543.8	0	44391.7	14575.4	26157	20445.1	41832.2	28282.6	0	49732.3	64237.1	0	372780	149505	58974	75960.9	51363.4	168665	68870.3	59935.5	105832	185454	70618.2	48379.4	35527.8	54067.9	0	0	17772.6	52585.7	75238.3	0	106661	0	0	0	51911.3	50552.6	62148	41363.1	45135.6	34973.8	111040	41407.8
360.864	0.152195	36736.4	137213	9054.71	67668.5	116571	5458.93	6509.82	7666.17	39001.1	32174.3	2273.23	54898.4	74349.8	3319.02	2132.77	44594	81936.3	96677.9	84212.6	0	17928.8	122075	116738	16969.5	94142.9	41616.6	43594.9	78800	16249.9	20204.3	0	75124.9	65512.9	41653.7	8842.5	20814.1	47591.1	73073.2	7088.85	7360.37	21137.8	51225.4	47443.6	6222.3	4873.63	24890.8	51958.9	28354.9
361.15	0.333187	0	17380.4	24529.5	18518.5	30932.5	28545	76198.4	27202.5	76009.3	69974.3	24772.1	472448	350714	47642.2	112110	388839	104615	29065	471586	24160.7	0	44082.2	0	51142.5	53667.7	181043	115753	80903.9	88168.5	261860	41711.6	60176.7	32808.5	32242.9	133526	71954	187133	113300	163158	245515	64011.5	30827.3	44469.1	81629.2	202528	107335	144631	109898
361.314	0.9411	299244	651051	362451	0	185054	7686.37	100439	129268	298909	195675	46369	39960.3	35429.2	78049.5	67706.6	77051.9	57464.9	0	0	7284.87	29515	80816.7	0	74408	0	135377	175385	52691.3	118609	133758	22392.4	27079.1	61858.2	0	0	0	82545.8	57427.2	267461	197744	80545.1	74239.4	82484.7	138540	143886	31417.1	109969	29161.1
365.105	0.318255	16205.4	42931.8	58509	59850.9	84976.6	68035.8	136287	124172	38927.6	148449	21251.1	2.85709e+07	177071	376552	329891	2.97341e+07	346079	3.2255e+07	422887	477260	69556.2	218423	202801	248054	229070	318122	284028	319260	280836	355901	94573.3	122188	15894.8	231242	265623	268516	446046	415390	14084.4	456858	210070	37281.8	208393	215302	325092	209804	297671	48064.5
365.324	1.7475	165101	222946	3521.5	416360	287837	168095	228807	658766	15403.6	596865	0	0	2243.85	21126.6	3211.65	0	15477.3	0	21741.3	64402.3	0	5138.02	0	0	14087	31050.1	79279.1	23279.4	119365	38324.1	3319.25	0	974975	0	0	58836.6	47099.5	80881.2	47889.6	29059.9	25633.4	5841.12	43672.1	41484.2	45121.6	33971	40807.9	15141.5
366.109	0.240294	174712	187218	173660	116906	88618.1	99938	150546	252014	28678.4	282454	697999	876159	736959	4.07746e+06	3.4356e+06	3.80424e+06	800123	4.13407e+06	4.17652e+06	6.90111e+06	138660	63211.7	168104	190900	180978	252018	240180	0	0	200096	67638.5	163282	79738.5	189278	38502.4	124057	315047	148981	339664	145529	26955.5	200051	181762	127109	164150	0	108403	47184.7
366.296	1.45799	344748	405108	595480	19283.5	8569.32	19683.1	800719	933135	1.954e+06	23583	0	0	6777.01	0	0	0	10728.4	0	8146.07	0	0	10054.3	59896.7	0	75558.8	0	22043.2	0	28865.6	21456.8	0	0	0	14269.3	0	0	0	0	0	0	0	6477.58	34747.3	17483.3	6735.06	82146.3	29955	19489.4
366.373	3.6049	236856	49899.2	169265	189629	913920	253836	1.05343e+06	1.2632e+06	610005	416240	0	0	64930.1	24509.8	0	27994.1	99768.1	71687.6	45948	732376	84057.5	39609.7	50259.2	102717	355905	338819	239666	0	994560	174549	14033.9	85447.5	41057.7	584692	121810	82776.1	834171	217645	699284	612705	143185	92097	110499	318817	183455	182319	286332	903593
366.809	0.173887	0	67121.2	0	0	34779.5	31108.9	0	0	0	0	0	4250.23	350604	21932.1	250440	42268.2	31749	54769.6	57619.2	943319	0	27474.9	67194.4	55361.2	26960.9	0	0	6269.05	4051.26	0	3984.05	29973.8	0	53063.5	0	0	0	0	0	0	0	17294	38219.3	53714.2	11419.5	0	24313	32200.3
367.282	1.56159	1.51346e+06	478181	515972	217013	162091	247517	767300	762941	845753	599245	3070.79	0	10842.3	14988.4	59354.2	31306.7	58149.8	49127	95147.4	112388	5645.67	40639.9	66596.9	7870.9	30460.7	97280.9	21450.7	97383.8	30650.4	60778.9	0	0	52017.1	56655.5	100120	87555.8	61937.2	70779.8	125714	61201.2	116460	17285.2	156495	190725	188841	202005	194442	145317
367.376	3.60925	65662	0	39092.5	70105.8	162887	41687.8	273691	320201	144468	49516.6	0	0	0	0	0	0	0	7275.57	0	189937	2264.27	0	0	0	134263	84451.9	55677.7	0	264301	20044.1	0	50913	0	132896	0	0	201723	95275.8	183422	143944	78954.3	11188.2	25615.3	110601	71869	45231.7	62938.4	225187
368.138	0.322585	6375.46	36583.4	22452.5	32303.4	34839.9	16273.1	50860.2	31184.5	61006.7	57568.6	47997.7	833902	44687.6	125397	83000.7	63678.2	699171	81243.9	128097	104235	0	88886.8	0	66383.3	114657	136071	165828	117040	125886	142754	0	0	0	110343	40447.4	0	0	48327.9	65100.4	0	97108.3	72506.7	52599.7	98685.8	148611	74182.7	91023.6	131722
368.292	1.51758	17247.7	267094	48425.6	66913.1	203413	63534.6	90317.7	89204.5	556957	80366.1	58841.5	22741.9	92927.8	73719.2	69147.1	27646.6	88399.2	48021	69396.8	136988	57533.2	0	59232.5	37200	111014	128320	118571	32696.9	151996	33083.3	0	48290.8	66512.4	151063	0	74932.9	80759.8	19859.8	0	67472.1	66666.4	66274.9	51564.5	99569.9	60447.6	17009.2	134572	15192
368.352	1.78732	126245	161294	115945	357598	517492	111310	325503	803520	397648	617210	0	0	0	0	0	0	0	0	0	0	0	0	0	0	0	0	0	0	0	0	0	0	191682	0	0	0	0	0	0	0	101515	96693	40285.5	11250.1	56143.1	50067	104975	90017
369.116	0.317734	17863.8	56303.1	63653.4	17332.8	102485	87392.5	161729	138164	197199	154344	22093.2	64139.3	125488	256394	50676.6	47139.5	134521	206150	175567	380416	100224	310292	205437	305999	265080	416386	319519	430266	422966	391001	702618	759134	165382	398975	998185	1.09102e+06	430119	1.17971e+06	1.33613e+06	1.33301e+06	22840.1	204480	16621.2	271660	351224	267995	390319	350456
369.336	2.1942	358725	349143	138526	410878	145125	209187	166645	169662	1.73156e+06	692794	9384.28	0	1951.64	2327.89	0	0	11784.2	0	31909.9	64640.6	0	0	42009.5	0	6258.09	27533.7	36848.8	72319.9	0	68741.2	0	0	5653.27	60143	48324.4	36128.2	43193.1	76207.2	43407.5	88869.1	23940.7	0	60523.3	28215.2	25641.2	26477.4	0	77327.2
369.336	8.31871	46226.6	42499.6	68097.1	102350	84941	124645	159638	212186	121003	167915	5.29222e+06	8.98532e+06	3.4153e+06	34516.3	1.89066e+06	3.46834e+06	3.4179e+06	1.14745e+07	1.11215e+07	109651	10316.4	18362.4	80299.2	31704.4	38697.5	112307	70145.5	125542	105172	140195	33174.3	43681.9	113980	146800	175567	118908	124562	102917	137222	124726	40714.9	35436.1	112406	79132.7	70825.5	144464	81884.3	176733
369.352	12.3786	51616.1	0	0	93403.2	0	0	0	0	160336	0	136887	328266	135244	145341	361177	191699	119570	457584	461883	342624	0	0	0	0	0	0	0	0	0	0	0	0	53387	0	0	0	0	0	0	0	47995.6	111705	0	96229	75964.7	133431	70068	0
369.392	3.76763	5.37471e+06	1.48562e+06	988355	10287.7	1.27217e+06	5.10081e+06	5.4396e+06	3.91762e+06	5.9864e+06	5.32411e+06	82410.1	103455	156378	37364.4	108829	112859	161849	442265	366954	341558	0	0	28632.8	0	20662.6	0	27274	17131.8	15446.7	34859	0	0	37786.9	89805.4	36279.5	54809.3	79577.5	36881.3	71532.5	76488.5	23904.1	193654	23625.7	29865.2	119276	330036	246262	131574
370.227	0.408785	786538	18426.5	495059	598483	6.57592e+06	815418	45375	3.75106e+06	97776.2	841830	168906	114876	63277.6	56604	102017	116349	56984	150654	314067	168137	741016	188952	81859.2	54025.1	1.20541e+06	564989	255761	417358	316408	204486	302982	1.44022e+06	120960	282881	1.85165e+06	57328.5	767184	168982	129570	640261	25458.2	847668	68777	1.5188e+06	1.92868e+06	11296.3	1.24757e+06	126306
370.283	0.659282	28825.2	33796.6	27839.5	496165	39931.8	55974.1	13542.8	14518.1	29991.2	25524.4	46876.8	0	29558.6	65475.6	0	39758.1	153617	0	219372	35018.9	22107.4	77819.8	0	60842.5	52966.5	50792	97106.1	117627	15776.2	73994.7	40681.4	8347.68	94836.1	0	0	2323.73	0	0	0	0	635232	598047	619861	565233	546800	673351	663293	611323
370.332	1.61471	89785.8	0	1898.69	45616.3	0	40287.8	54336.8	33828.8	48783.2	29141.1	0	0	5365.58	0	0	0	0	0	11942.6	0	0	9767.18	0	0	0	58607.3	6582.9	34575.6	0	43718.5	7835.61	8494.08	0	0	0	22849.2	0	0	17202	0	0	43449.8	68112.1	0	43457.6	0	72706.5	12143.4
370.34	8.30532	0	0	5770.26	0	20730	0	30310.1	48647.8	17642.2	29581.5	1.56348e+06	1.76258e+06	846376	569227	1.47774e+06	785660	695546	2.38978e+06	2.46702e+06	2.0093e+06	0	0	11197.4	0	0	13648.9	6978.4	19434.6	7980.81	24279.4	0	4967.01	20509.4	0	33592.4	25498.6	18695.8	0	19843.5	19221.3	0	0	16824	15217.3	0	9706.57	0	36683.4
370.355	3.8244	1.53093e+06	417431	1.16514e+06	1.38544e+06	1.05012e+06	1.38827e+06	1.70107e+06	1.07551e+06	1.66547e+06	1.60826e+06	56534.3	27992.9	17493.9	26413.1	108092	27092.1	33038.5	49623.1	44129.9	103153	0	0	0	0	0	0	0	0	0	0	0	0	59459.5	0	0	0	0	0	0	0	17666.4	24568.7	39003.5	11041.5	28408.6	47620.2	66370.5	33546.6
371.238	0.394631	125469	215622	272560	357868	423233	433023	570982	527671	431796	474488	397046	180231	285949	206650	405164	426630	425940	469005	665886	465131	194124	174452	963428	784631	542848	560006	470897	709991	456001	550112	242111	450872	600040	655890	616335	480269	42312	394442	393618	414986	517328	533982	679356	602626	329646	625340	722986	703454
371.279	1.41671	64470.4	97866.2	166849	509216	299478	328903	106814	270768	469717	491518	269126	91619.3	116539	0	336400	275627	329043	239855	227911	536835	157476	17595	181264	517540	49340.5	1.09787e+06	1.93621e+06	3.94934e+06	1.64662e+06	2.66742e+06	477991	371049	811862	331896	125209	2.98348e+06	838689	15103.3	1.82999e+06	2.8191e+06	4783.23	296394	55108.3	409278	148385	535960	464934	11379.2
371.327	0.661913	0	0	75044.9	0	0	3895.36	67357.2	4604.22	0	0	0	0	0	3195.48	0	0	0	8649.14	0	0	53494.9	27200.9	0	86611.5	38187.9	0	0	71397.5	42288.1	0	0	0	0	0	41416.5	4548.53	0	6527.91	0	0	2464.44	17797.3	16185.5	19316.5	0	0	16476	113238
372.274	0.40912	4890.79	52081.6	37535.1	55274	0	32566.4	57074.4	41060.4	54637	47058.7	83665.1	0	56460.3	0	0	0	50273	0	115301	49362.2	43996.3	49361.9	135458	0	0	0	0	51126.5	0	0	0	0	0	0	0	0	39212.5	0	0	0	21776.1	9381.34	45029.3	27443.7	31707.8	13279.8	133326	33267.4
372.283	1.9886	11679.9	5961.69	81501.8	33318.2	65242	137434	205366	168849	19364.9	142723	0	0	0	0	0	0	0	0	0	0	0	188231	1.06651e+06	221421	457882	411304	415400	854564	362280	579845	93177.3	9693.61	114972	1.46224e+06	664079	442733	679504	557784	388977	305262	49134	26354.2	260018	143036	119220	355176	308687	454443
372.311	0.817253	964337	1.69006e+06	1.92161e+06	2.82535e+06	1.78146e+06	2.73935e+06	3.07758e+06	2.41537e+06	2.09614e+06	2.06468e+06	1.43029e+06	862750	1.21196e+06	908004	1.57231e+06	1.23291e+06	1.70277e+06	1.35333e+06	1.56061e+06	1.53748e+06	687940	1.64963e+06	1.77133e+06	1.79972e+06	2.58014e+06	1.88819e+06	1.55775e+06	1.87586e+06	1.47933e+06	1.4403e+06	1.58209e+06	1.55668e+06	1.73609e+06	2.09358e+06	1.47878e+06	2.23186e+06	2.01075e+06	2.03094e+06	2.16516e+06	1.99394e+06	1.7281e+06	1.64822e+06	1.45331e+06	1.70307e+06	1.46081e+06	1.69395e+06	1.72308e+06	1.06909e+06
373.222	0.370131	19594.9	17479.3	72043.7	22663.7	41298.2	87254.3	86527.8	36571.3	72953.6	32677.6	13671.2	12850.8	49563.3	94356.1	17449.6	70975.2	111620	84691.3	199484	150587	37311.5	267695	289538	683581	429391	451883	639237	167835	722671	334674	69739.5	0	507328	169437	95082.6	102467	89581.1	236471	35111.4	150330	144528	78442.1	181184	99898.6	158316	43499.3	315798	171431
373.306	0.848388	69794.8	308855	388128	566899	246346	540822	559796	457394	417430	457586	33380.1	63083.9	103359	200729	59443.9	71336	180121	105047	358410	192302	57056.6	219453	177098	144971	299245	322035	258060	178737	168805	197888	188195	262935	161768	184402	376595	494399	374473	411425	445578	148520	649028	339062	679337	597439	88752.9	817745	581310	395793
375.129	0.32495	5069.41	10039.6	0	22997.7	20249.5	17967.8	40166.1	29326.9	57052.2	28135.7	0	0	0	60025.9	50462.1	0	38690.3	0	27203.5	13350.8	0	0	76024.6	86129.8	49441.3	102451	67510.7	58113.1	108064	60124.2	14532.2	0	25105.9	36875.4	78381.2	68667.8	134711	67241.1	52112	112644	27058.2	51557.2	28304.9	107970	119851	80257.9	111013	74283.6
375.178	0.337483	0	20539.3	21660.7	27471.1	21141.8	25262.5	56860.2	39438.4	15134.3	39061.9	47352	502074	479357	16603.9	61959	23588.5	121372	34297.5	100505	111946	0	40093.9	0	48331.7	60974.5	138276	159130	118648	238946	224333	29656.2	0	34037.3	444239	0	41018	124809	120436	89474.6	85190.6	71391.2	41755.9	47573.8	96670.9	131662	106178	95721	95475.1
375.219	0.435837	6663.71	21315.8	14329.3	23121.8	0	0	28418.9	30605.2	44552.5	18912	0	26404.1	60168.8	0	19131.6	0	63529.9	0	0	120487	6899.43	0	16331	0	0	39938.2	113790	71561.7	112662	165849	35311.8	231940	122317	0	49453.6	51879.8	0	0	45749.2	159179	35649.1	43406.7	11663.4	36680.8	98112.9	68840.2	61043.2	91919.5
375.323	1.0137	512890	1.54053e+06	339626	696078	624776	749091	1.24835e+06	879416	1.97219e+06	1.03428e+06	303022	445667	500336	0	0	250525	333960	0	0	63002.1	66797.3	0	0	0	0	0	5912.65	0	11964.8	0	0	27699	105139	0	0	0	23311.9	0	0	0	94121.4	234579	86724.4	101716	105892	140812	124193	24045.2
376.124	0.320751	6239.73	13646.7	24381.3	22965	31774.4	37221.9	65474.5	42933.8	72583.7	32407.9	27522.5	0	0	55381.7	42700.6	0	29794	18340.9	61131.9	81965.4	0	89378.2	87181.2	105363	60618.2	135759	89468.8	72116	81268.9	140591	27257.3	0	49455.6	70617.1	83458.4	59539.3	125664	77319.5	78272.4	95695	107877	72879.5	129987	103755	114502	90228.6	62051.4	76277.9
376.319	1.14358	434989	274538	249171	203792	107204	105671	224614	121588	414820	200161	0	16883.2	9351.42	4568.98	6297.57	2767.67	31852	15525.8	13333.1	209285	113635	0	29388.7	62149.8	59976.2	41705.1	89589.9	35537.5	391402	115650	0	0	34142.8	100230	189109	0	287231	60002.4	0	28673	118911	15705.3	6933.46	5165.47	38455.9	16929.2	45661.6	61268.4
377.235	0.859446	86159.9	130183	159100	198629	180752	188119	204728	227944	127904	172730	6768.48	10615.7	19079	114634	16105.5	9991.35	135524	70861.5	73190.1	65138.2	523509	498779	303360	399302	1.15336e+06	316165	554030	225644	145169	418181	143820	264330	2.20082e+06	594404	592173	422458	526164	320307	18455.2	489245	191647	83250.2	224628	160751	181676	261432	298049	196397
378.249	0.45487	153586	94235.1	214154	77837.1	695929	159156	44739	600537	20380	121671	145735	80515.7	105375	0	0	100900	84351.2	63667.8	107001	58537.7	254926	139398	10788	59178.5	69832.6	136882	118550	128149	324244	110056	55837.6	231096	40309.7	473132	258518	211851	513110	68401.4	451211	205977	427954	92928	18735.2	142512	59098.9	39083.8	217701	409747
378.329	0.981812	238091	403621	156197	45414.4	19236.4	122502	180037	159247	62543.4	90769.1	15258.3	135763	39223.4	49660.9	1.40244e+06	13883.6	471750	57753.9	1.34173e+06	90207.2	7821.77	9080.01	134574	22171.5	77092.2	68730.6	87668.7	140538	0	64293.5	0	0	58917.1	107220	137461	115343	143677	62417	142852	87132.4	59654.5	59629.2	108124	89235.7	85629.5	39450.7	55130.2	105283
379.289	0.708957	14716	12680.2	68244	22865.6	42759.6	13878.6	76606.2	13326.9	18725.6	24967.3	73597.6	21649.8	107621	41926.1	72392.6	108168	102572	36109.6	114680	107764	13014.4	75348.8	40044.6	146608	19628.5	24216.9	67071.7	0	41558.6	56393	0	0	65892.7	22076.6	0	14283	17626.2	21975.4	5253.32	35853.5	23797.8	23226.5	27346.5	89147	22685.9	87647	55520.7	18340
380.213	0.357727	0	23897.9	0	15416.4	29828.9	0	0	0	29117	0	0	0	0	0	0	25412.9	0	48668.7	100126	0	36920.9	605718	0	1.12835e+06	413203	104339	156524	160474	91757.6	504354	0	18444.6	25322.3	0	0	0	0	0	0	0	0	0	0	0	104867	54671.1	7589.1	95243.7
380.285	1.36879	168592	386933	97376.6	11716.2	248623	128706	187258	288899	179362	20717.6	10178.3	0	0	11568.7	18414.8	16169.5	13245.6	16082.1	9518.72	0	0	0	0	0	0	0	0	0	0	0	0	0	472577	0	29824.9	0	0	0	0	19625.1	44301.1	0	0	15223.5	0	2723.24	6252.78	0
380.337	0.776447	47718.8	96667	86774.1	77101.8	78307.1	142121	0	188716	0	0	0	0	0	0	0	39727.7	0	0	93765.3	181833	27925.9	43931.7	0	0	0	0	0	0	180264	0	0	44042.2	156291	0	0	0	0	0	76605	116075	66143.3	0	0	0	98341.9	44534	63545.5	0
381.08	0.30714	15280.9	43938.2	44659.2	59567.5	75607	58679.5	125083	116190	140728	116469	144508	87283.6	60465.3	3.59962e+08	193657	146256	151510	204754	121367	216517	40763.3	217298	154194	201545	177614	310507	147817	273228	264148	369104	24981.2	77983.3	80798.7	139624	215626	169904	280973	198446	294915	280694	60175.5	141189	185214	243783	289674	185316	244660	248242
381.352	1.427	155482	228487	125237	319855	366254	232881	93612.8	225361	187769	540987	0	0	0	4230.81	0	0	0	9132.12	0	0	0	31199.5	9760.25	12018.2	0	24450.1	5187.22	22649	0	27957.3	767.691	0	147341	7389.82	8884.67	0	0	0	0	0	0	0	0	0	0	18316	0	0
382.301	1.82687	215385	126894	586740	418798	429142	309298	203323	281261	380265	313759	290902	236281	307246	362418	346009	287937	971754	280387	946748	752910	142399	340939	100163	221800	771354	200312	362451	137957	282068	264798	110370	151165	312404	241911	616037	166850	160276	119753	221659	246681	467968	4935.39	564357	264764	396686	1.11749e+06	446643	342422
382.441	4.92128	0	0	0	0	0	0	0	10044	0	0	0	0	0	0	0	0	0	0	0	0	0	0	8182.34	0	0	0	10927.7	0	0	0	0	7998.93	7510.69	38018.8	22788.9	22799.6	24665.2	17561.2	13540	19670	0	0	0	0	0	5337	0	3813.16
382.866	0.14246	0	0	0	6418.5	5617.15	6645.85	11413.1	12893.6	0	24669.7	0	0	0	0	0	0	0	3272.03	3250.74	29286.1	0	4415.46	0	0	2996.38	0	0	27417.4	23568.9	0	0	0	5449.59	10535.9	0	18201.6	10982.1	2905.16	0	0	0	0	6989.05	0	0	0	25960.2	5073.18
383.096	0.309905	0	7431.48	11949.4	11676.9	21686.3	0	66077.9	48440.5	75507.3	62376.6	53799	3.29447e+07	33247.9	77749.3	71377.2	73737.4	53313.5	79486.2	83980.8	530434	0	51775.7	19440.6	42427.3	41011.7	57486.8	62215.1	88728.5	70706.4	107321	0	22773.8	26529.7	63010.9	73799.8	68955.7	108895	72939.2	98455.9	99111.4	57324.8	55364.4	60114.6	73231.1	37004.2	95880.9	116750	87924.5
383.289	1.65499	1.48818e+06	1.45546e+06	1.13329e+06	1.74171e+06	998148	1.13033e+06	1.46398e+06	1.7864e+06	1.6723e+06	1.59405e+06	677868	494386	13746.5	28359.2	6499.93	35983.3	217493	7443.61	4.92014e+06	0	95540.3	512920	971907	321237	904302	411973	548378	412196	455793	504191	1.10601e+06	253346	1.16618e+07	2.4933e+06	1.69484e+06	1.32629e+06	1.19543e+06	550938	587651	1.02773e+06	528294	604896	640551	737809	401430	947281	569634	822999
384.298	1.59942	316251	283065	230704	340454	274338	202881	593909	660650	918916	8986.95	0	42750.6	54615.8	843474	0	0	495214	0	0	1.62873e+06	27083.6	84016.6	125498	62395.3	120951	108480	113109	136706	83546.8	45353.7	64122.6	122713	2.38996e+06	318203	201539	136560	214165	209051	104043	197501	99197.4	191333	208601	100998	56491.9	193767	192445	28242.6
384.384	3.7226	15617.4	15487.9	8182.07	26192	5476.12	0	14455.1	25040.1	13829.1	0	0	0	0	0	0	0	0	0	0	0	14337.3	56756.4	27245.2	21906.9	35081.8	29626.2	81584.9	122681	130737	126814	0	0	0	0	12513.6	0	3515.06	0	0	0	11942.7	6786.15	0	15176.2	5441.79	27202.7	21932	5032.77
385.222	0.387313	14891.5	35950.9	41864.6	47929.4	63856.7	38313.3	97482.7	101074	122235	91037.6	151185	97421.8	135121	211222	240708	121437	41810.3	80050.6	144428	309951	83186.3	880742	262079	981413	590145	550041	1.45638e+06	340262	987013	1.19139e+06	0	83456.8	139065	146840	200944	217421	329846	328677	281135	302486	160410	108861	221329	198641	318076	166502	34108.5	39015.3
385.274	1.2587	1.48537e+06	781886	421500	1.43869e+06	833436	445924	669972	926037	1.86273e+06	1.55555e+06	232789	43185.1	8094.8	309634	362802	24442.1	38545.6	101395	58334.2	56917.1	5051.94	22081.3	44905	38917.5	81733.5	37442.9	55059.7	51968	62894.9	431551	0	53488.5	854691	64337.7	9612.66	50890.2	67430.8	37751.7	92431.3	71489.7	182382	344797	1856.17	102871	127162	288439	12189.1	11084.4
385.295	3.63123	55861.2	9077.74	7431.89	11946.8	0	41565.2	75725.9	37734.8	36798.8	39502.5	0	0	0	0	0	0	0	0	0	0	0	0	484462	139957	272938	180687	127978	294541	32689.2	193755	0	0	127110	326595	182110	107922	193306	156759	82237.2	143967	33148.1	0	177866	86350.8	31317.8	135789	111522	177824
385.314	1.90515	42531.6	155804	77705.3	87648	203824	117222	303268	344215	313325	168049	0	75573.7	0	0	210662	41327.6	43991.8	0	0	139009	304186	94066.4	673745	524897	401373	413715	496293	1.25571e+06	252471	11156.2	841730	402539	933014	943039	857034	980215	1.14005e+06	589589	464971	1.55284e+06	90293.6	84087.4	499485	139986	39799.8	297219	36695.4	118505
386.147	0.329225	0	28503.5	31322.9	39857.9	61939.3	43027.2	88793	68605.9	101386	86862.2	105507	56051.5	124893	113655	136454	137706	109863	151095	51488.2	209189	35154.1	195676	0	173428	141607	211246	212596	166467	187429	185402	239344	21257.8	71061.7	102931	115219	149812	137113	172187	129548	151164	147273	108120	164954	171954	184851	123559	232464	178285
386.298	1.41831	215627	170774	42460	262670	11112	3851.63	91348.2	98560.6	372388	24030.6	0	0	39713.3	30282.8	0	13885.2	73228.3	0	78912.6	23606.5	35746.6	44275.3	209705	33198.2	189597	127741	60967.1	264603	105840	155944	27458.1	37960.2	517859	1.05488e+06	639768	451369	449621	313991	261691	359942	5114.39	78371	30766.5	39742.7	25487	87794.9	107404	141537
387.18	0.373132	15888.4	48613.7	46074.9	55038.9	75119.9	66099.7	109944	91945.1	130110	120951	4.71835e+06	5.51443e+06	4.67261e+06	3.03411e+06	3.87381e+06	5.04641e+06	4.0223e+06	5.51663e+06	4.33942e+06	3.47162e+06	71449.7	401562	353115	387993	419018	260859	470017	357934	247652	341139	58746.4	127861	87919.9	288010	110568	334564	434041	442825	81213.9	474569	198190	109185	187177	219409	258263	28841.4	277682	263858
387.238	0.401593	19252.9	33933.5	80658.7	70761.8	49377.8	56043.8	64870.2	17024.5	23650	37817.5	0	0	0	15832.9	43725.6	0	29375.2	43809.3	65210.7	78759.7	70625.4	220804	0	247786	302246	80031.2	165174	245763	307383	0	152572	176506	236429	308587	173740	124107	107276	141475	160815	185171	13796	31467.7	0	56696.8	40590.9	49692.9	20266.7	268556
387.247	2.49922	172044	348829	439480	77222.3	1.62804e+06	261109	1.63524e+06	2.08452e+06	257141	250352	7023.67	95007.8	80516.4	16501.4	440459	112970	1.32543e+06	74688.9	143724	177941	309983	791838	1.27566e+06	517122	181330	1.03673e+06	764422	153880	1.01077e+06	165110	106490	1.35301e+06	107789	953247	258009	1.36079e+06	2.19257e+06	1.65889e+06	399754	171531	154031	230180	264132	257459	1.77422e+06	1.00093e+06	164739	1.68984e+06
387.34	1.96353	0	129444	66195.9	47294.7	21254.1	49726.6	49941.6	23723	94788.6	36875.9	0	28006	2096.46	6299.53	15118.9	0	84203.7	24441.3	6834.07	6405.82	0	12142.2	0	14711.8	54479.3	10553.9	3889.56	19703.1	92713	162716	0	72274.9	6145.25	29170.9	21562.8	0	381887	12247.3	9437.69	1711.19	14053.2	16090.2	0	28677.7	114668	59816.7	39085.5	22809.7
388.181	0.333642	19765.5	64212.2	67541.9	88920.9	121747	125340	142376	166179	191915	147678	1.53366e+06	1.838e+08	618954	568320	659549	1.40667e+06	1.3343e+06	1.35653e+06	1.22382e+06	489149	194069	416332	629248	551366	632634	439977	768433	835926	473366	549707	107054	166151	119530	362776	269058	299339	338252	433488	295077	284560	284033	215293	490225	329104	433040	209179	525255	468421
389.144	0.324628	0	14601.3	20290.4	11885.9	22115.2	0	43420.9	43477.8	43695.6	15072.3	0	0	0	73316.1	55926.9	0	58823.3	70555.9	66468.8	56003.2	0	56660.1	24162.5	83313.3	49058.3	119785	35672.4	117293	52549.5	88793.3	82052.4	65551	39723.3	44473.4	55969.9	45786.1	70306	119456	64411	101327	34472.6	59158.6	80723.3	88744.9	108787	58205.4	91275.8	117434
389.194	0.349868	6048.45	17768.6	15416.3	15351.1	35390.6	42609.8	41960	23500.7	17396.9	30767.6	112761	105178	128542	6.16965e+06	7.06494e+06	53172	110845	48175.4	1.40574e+07	1.11867e+07	141620	66030.7	58266.2	314552	63779.8	89227.4	300693	384399	253699	85971.7	154002	183649	47621.5	275577	292662	286870	67922.8	389458	401101	121281	63116.7	48798.4	0	63798	112954	54516.7	121166	71924.7
389.309	1.19596	20576.6	405212	496191	58680.3	36662.9	71349.5	53636.2	82507.6	76639.6	112938	25091.3	8373.25	11996.9	112525	55368	13560	53751.7	75025.9	74026.1	82053.2	90574.9	14530.4	49193.9	15817.9	53489.7	62744.8	63043	82914.8	66267.8	76747.6	40000.8	143699	31749.2	77698.1	287998	57471.6	8481.83	69141.8	77807.8	82796	58035.5	106020	77708.1	56251.7	96788.9	65841	79983.9	103995
390.358	1.06994	0	15364.6	35866	76602	17385.1	45773.3	0	0	0	12015	0	0	0	58435	0	21858.7	51206.3	42055.6	70726.4	0	0	61001.1	34368.3	35117.7	0	22544.4	12564.2	11530	12533.5	10882.3	0	39302.7	0	17594.8	59341.2	32333.7	15246.2	50650.5	37761.9	12705.4	0	67576.2	57312.6	51667	24527.8	48773.5	0	0
391.284	1.88327	733072	0	11914.7	631717	863275	1.08079e+06	857466	1.43759e+06	1.13608e+06	1.78871e+06	0	983603	0	623473	1.00851e+06	669107	0	0	1.52479e+06	0	900148	3.62379e+06	1.30743e+06	6.38702e+06	2.74163e+06	2.64271e+06	2.2799e+06	2.64161e+06	3.14675e+06	2.65852e+06	1.1233e+06	679007	886661	3.55235e+06	2.67403e+06	2.94473e+06	2.47859e+06	2.60378e+06	2.74501e+06	2.0718e+06	779431	0	1.81637e+06	1.41027e+06	634073	1.86124e+06	2.97014e+06	1.43791e+06
391.342	1.07876	58585	60764.9	86187.5	124250	161641	158396	294825	728138	7.83782e+06	528697	44415.8	30671.3	66004.4	98869.9	85134.1	94971.1	80586.3	83775.3	154377	536443	113018	99660.9	181103	395695	129852	413375	413790	526635	476137	439943	619041	929464	541096	1.24176e+06	1.04425e+06	1.0905e+06	926835	818067	1.38007e+06	1.24598e+06	91968.5	1.93943e+06	78682.5	165180	417819	708693	185493	654404
392.288	1.87793	553576	393925	155139	178938	542868	303709	478369	297188	272504	307584	170170	253785	117908	178412	295130	297699	147378	139371	238560	143103	227826	918068	599959	947386	711627	423819	590270	651761	768454	615744	439823	171541	250014	906934	465209	756122	607382	677129	672098	363997	183865	45638.5	314865	625499	296929	822490	482782	176383
392.345	1.16527	5106.3	18247.7	41516.5	100010	45894.7	115622	57257.8	32124	38122.2	95769.7	37699.4	12740.3	40262.3	27967.2	74406.9	49999.2	66778.1	71713.1	112514	111519	5658.01	59661.4	96269.3	0	70923.1	84267.9	87509.1	67070.3	82755.4	63194.3	110648	14926	28659.4	49173.2	134925	37822	165716	14003.8	357394	272379	41776.2	73066.1	113819	116086	71802.2	142683	68956.4	96958.6
393.227	0.401238	30326.3	61830.9	45073	9642.97	73404.7	0	25148	15527.8	25634.6	118995	188471	91737.8	194086	267277	286603	149578	353417	176140	400748	295862	90554.5	125189	287822	153282	183750	114248	147063	497096	130690	183585	29973	30911.7	81760.9	202111	117422	128260	215071	241286	194810	208732	105884	59626.4	109800	136889	139854	89449.7	85276.2	124207
393.321	0.716993	80812.5	73618.4	124654	88675.6	107921	98469.7	145496	142370	136430	41954.5	0	0	0	0	0	0	62677.7	0	0	94891.5	0	60118.3	84979.6	0	16329.6	82210	109745	93977.4	102252	150073	21599.9	59400.5	14054.1	57002.4	20812.8	3337.09	132043	106312	106959	135536	76345.7	77615.1	118149	106892	94645.2	75548.3	89195.5	99612.6
394.171	0.328082	0	24286.6	15292.8	17260.9	15438.5	17497.9	38417.1	24455.9	67740.7	26933.5	31032.1	37649.9	0	56675.4	53037.6	36151.5	290837	57727.4	74571.9	91684.5	63395.7	34114.3	144440	148026	121991	135575	190083	129768	160227	97638.8	21764.5	20693.7	13359	19718.4	29537.9	36765.8	91895	52019.5	105616	0	52583	56732.9	74019.3	55630.3	124040	51375.9	47580.6	99462.5
394.295	0.577824	62885.2	86378.3	118098	0	0	143093	359679	0	39546.6	0	13024.3	0	9782.98	44978.9	10922.7	0	81225.1	0	19199.5	73003.8	0	0	0	0	0	0	3729.57	0	0	0	0	0	18825.7	0	0	0	0	0	17986.7	0	67448.3	64213.4	40208.5	60045.6	59554.3	50093.9	75673.2	30425.7
394.301	2.06515	1.37138e+06	793691	125946	2.02529e+06	756947	529839	193250	57763.5	1.91189e+06	1.69944e+06	0	0	0	0	54622.2	0	0	0	14318.2	43380.8	0	19413.3	0	73629	0	0	22945.4	18002.2	31261.8	49101.5	0	0	19784.4	21352.8	61101.7	0	0	0	50688.3	37514.6	0	88620.3	0	69095	0	147276	125748	16875.7
394.353	0.968492	74265.8	225291	145359	414756	327648	495684	425660	494662	334104	376313	143918	0	196392	116719	292182	174210	248944	271050	341123	364107	0	325480	474302	222653	330801	306797	312303	334380	283137	289204	103768	61135.3	223722	478045	535769	389754	425451	318372	328343	326967	347893	318160	302795	433572	270753	436043	446911	513810
395.367	8.38715	0	0	0	9199.51	0	13064.8	0	0	0	0	0	0	0	0	0	0	0	0	0	0	0	0	0	0	0	0	0	0	6333.07	0	317442	385089	424402	506872	439329	423006	495402	408569	609067	498757	0	11265.9	0	0	0	23454.4	0	0
395.388	1.5778	270860	14353.1	343927	649367	119753	107601	67950.9	162323	113759	117736	6941.93	0	14323.1	109075	67258	50189.5	66744	100329	164178	84549.7	17713.9	48568.4	0	75054.5	64625.1	117586	62961	154361	102844	156740	11522.9	331542	71685.4	168055	184950	125621	122202	60265.5	116702	138142	67338.1	0	140063	143052	88311	135171	168392	85265.1
396.307	1.05991	746531	1.32553e+06	393152	782919	725512	342481	52750.7	692539	1.42151e+06	934036	241109	130552	101669	127877	195631	113259	257412	123930	384006	324261	4087.96	11939.5	27354.2	78654.6	0	0	13702.9	0	0	89261.1	0	0	6209.94	55558.9	8640.95	103265	0	0	32653.3	122327	223379	199787	1.22074e+06	162376	48573.6	19229.1	127661	1.20083e+06
396.349	2.24951	8984.01	0	4679.83	12229.2	7660.14	6848.95	23243.6	20523.1	28263.9	5240.23	0	0	7919.73	0	0	0	0	0	15480.5	4335.55	0	0	0	0	0	0	5770.91	12107.2	0	0	0	16007.7	334122	13085.2	6153.85	352456	350725	151044	196639	253865	4399.38	6865.16	6054.17	0	0	23510.3	0	18512
396.42	4.92117	0	0	40686	68020.9	57485.7	96039.5	152322	159350	77580.4	123574	0	0	0	22198.3	0	0	0	0	45414.7	37776.3	0	25075.2	86095.5	0	32682	59235.1	54144.4	101202	51180	75582.9	19830.9	42827.3	177043	94605.1	116029	115845	78833.4	75675.5	70435.3	85573	0	35559.6	62874.4	61331	41678.1	106829	121788	155983
396.751	0.844703	4.29893e+06	4.92361e+06	2.1607e+06	6.39364e+06	6.39128e+06	2.70498e+06	1.03898e+06	5.52734e+06	4.6481e+06	5.98334e+06	0	11425.6	0	0	0	0	0	34597.6	0	0	0	0	0	3209.84	0	0	8564.1	0	0	14865.2	59036	126195	356598	4331.49	12825	0	0	0	0	0	740439	424841	3725.43	481547	796960	651387	706033	0
396.829	0.145116	0	0	2931.57	21377.8	0	0	3239.73	4633.64	3751.77	5058.48	0	0	23133.9	0	12821.5	0	0	16439.8	5282.28	0	0	0	0	0	2614.39	6349.81	2434.18	4924.32	2440.32	0	0	12547.3	0	3529.37	8286.91	8005.76	5301.1	6542.16	0	22724.8	5425.26	0	20973	24947.6	0	6337.92	8783.12	4961.16
397.331	1.37017	9.8837e+06	67376.4	7.60751e+06	1.68645e+07	1.32731e+07	6.21095e+06	36541.4	1.39268e+07	131914	75322.3	0	0	0	321158	0	198913	0	0	912686	512968	18286.5	131279	44564	77561.8	0	20918.8	3518.55	49589	0	156713	8320.68	12347.3	236770	5623.43	23467.3	4338.09	0	10462.4	8563.07	0	25307.7	3.04406e+06	27659.3	36246.4	2.35082e+06	37494.8	1.58214e+06	211448
397.383	8.82874	0	0	0	13838.3	0	4201.65	17453	21818.9	0	12590.6	0	0	0	0	0	0	0	0	0	5312.08	0	0	0	0	0	0	0	20899.9	9213.71	0	281828	338770	345825	360794	395086	440981	542571	493520	692151	498439	0	0	13773.2	0	0	5257.62	0	17944.5
397.423	4.93212	0	0	0	0	0	0	13564.8	21826.2	0	26863.9	0	0	0	0	0	0	0	0	0	0	0	0	16067.5	0	0	0	5737.29	14002.5	0	0	0	0	143969	15866.5	0	18274.8	4962.06	5391.05	2222.11	15055.3	0	0	0	0	0	18616.6	0	0
398.286	1.65205	62658.5	76883.5	63390.7	45713.6	14528.7	54507.2	87354.3	86258.5	5.08127e+06	63862.4	33818.1	70794.7	49164.9	118266	109199	104323	107766	128970	316370	64832.6	42063.5	31853.7	102316	69965.6	23629.1	66529.5	31440	20993.7	10269.1	33400	18101.4	32901.5	47663.9	350301	0	25072.4	31778.8	24027	0	18610.8	197283	86872	131960	115303	105938	64875.1	74654.4	7766.36
398.333	0.700962	171394	231161	215697	284782	205012	263473	289586	146489	231755	237272	39166.7	139623	38342.2	0	37518.8	11280.9	0	0	51551.3	0	0	50002.1	30406.6	0	55278.3	25178.7	0	31026.1	0	11656	0	0	83688.5	47275	0	0	0	0	0	12329.9	5.04835e+06	4.96928e+06	4.50845e+06	3.58838e+06	4.15997e+06	5.18344e+06	5.65639e+06	5.01693e+06
398.841	0.19705	0	100529	103883	52782.8	33820.1	34348.8	3554.34	28554.9	66925.4	47904.6	3531.69	0	0	0	38407.6	23744.1	23114.6	22800.3	0	5465.19	0	84658.5	43421.7	20321.7	31432	0	4739.84	10820.1	12898.9	15019.6	0	29115.5	0	29656.9	0	11527.6	28648.1	22037.2	25016.1	0	19136.2	23879.6	38311.1	26874.1	26749.1	37405.2	29622.9	51538.8
399.118	6.68284	0	0	0	26220.2	25429.1	40383.4	12093.5	8486.29	0	0	0	0	0	0	0	0	0	0	0	0	0	0	25306.3	0	0	7420.93	4723.95	15046.9	0	6404.04	0	0	11533.8	48440.9	0	42682.9	13703.1	32647	25417.6	41440.4	27259.9	17126.8	47753.2	0	16696.5	48771.1	37128.9	67919.9
399.29	1.15808	1.52873e+06	2.88632e+06	5.91086e+06	341319	253490	2.57606e+06	4.96023e+06	928448	611550	382343	118234	74476.6	68679	170417	278070	60832	158815	106398	256635	203964	6314.94	107686	101932	159207	48974	68522.7	83712.3	66062.9	144151	90846.5	33406.6	36672.6	147837	13602.9	31521.1	0	9240.61	15355.8	10041.4	240688	758703	1.21827e+06	349535	272476	257636	50051	1.90505e+06	865443
399.311	2.84723	267012	606745	188608	227973	462444	397807	599897	567061	490385	409137	0	0	0	0	0	0	0	0	0	0	0	405243	2.06169e+06	1.07137e+06	1.29147e+06	1.79245e+06	1.10522e+06	2.95607e+06	1.00256e+06	1.67081e+06	25748.7	136921	592734	2.91098e+06	1.50877e+06	1.8378e+06	1.86708e+06	1.51046e+06	1.12829e+06	1.77925e+06	133419	92272.4	1.18559e+06	407523	459891	1.01664e+06	908479	1.3821e+06
399.33	0.711817	20526.2	0	0	20586.7	0	0	0	17050.3	0	40196	0	20445.3	0	0	0	0	0	0	0	0	0	52237.1	5557.98	122702	0	0	0	0	60721.3	4480.48	0	0	0	0	0	2749.74	153033	55121.4	61301	0	1.26627e+06	1.16374e+06	1.03128e+06	804203	969993	522760	1.32264e+06	1.05871e+06
400.314	2.85677	53585.5	2770.15	48299.3	228965	23809.4	90483	88479.7	66405.4	192841	79761.3	0	0	0	0	0	0	0	0	0	0	0	113711	787285	162460	491636	257358	263029	697703	110280	414559	0	10037.8	209258	736991	342450	439286	453773	351852	183989	431864	26761	0	289646	146078	76711	241757	217588	320034
400.342	0.982481	1.91769e+06	1.96499e+06	954797	2.09998e+06	1.73233e+06	1.72773e+06	2.19344e+06	1.62747e+06	2.18105e+06	1.97159e+06	273118	103271	4758.64	128806	298553	333507	9043.79	0	233520	340813	8892.95	0	3631.57	177308	399903	175507	173993	203828	153419	0	20820	162231	158408	205787	271860	280934	309452	477182	531022	182822	2.2046e+07	1.02205e+07	9.53332e+06	1.3479e+07	1.52601e+07	2.25152e+07	2.33607e+07	1.98005e+07
401.258	1.15926	10165.9	174415	60933.7	16460.5	15342.7	54185.2	100497	84330	22810.4	110588	63543.1	30940.5	2216.3	52597.3	12952	113942	75979.3	108138	28901.4	56099.4	333560	91652.3	25682.6	5604.36	73420.2	53990.7	27929.5	82518.9	18827.3	63536.5	0	21477.6	250609	40258.5	67440	43798.5	108810	59209.4	42690.2	279913	7833.25	15469.7	43431.2	73282.5	262450	29721.9	81071.8	261981
401.338	1.44241	93320.8	83937.3	65519.7	98124.7	379108	43649.5	102540	522545	358473	209516	18217	5630.92	13721.1	0	0	0	0	0	12529	0	155054	189901	195597	107301	172626	96172.3	35737.4	48781	93508.7	0	485293	315968	1.24503e+06	288564	161781	133234	114111	101082	69936.7	55673.9	5.30774e+06	2.23631e+06	4.11092e+06	3.36585e+06	3.69473e+06	5.81706e+06	5.69623e+06	4.60315e+06
402.385	2.32224	20375.7	36267.8	62432.3	33216.1	83093.7	126530	134555	90961	42185.5	93558	39250.1	31902.6	51266	17917.4	42317.8	73819.1	66230.1	89196	93800	24340.2	8390.35	76742.2	64427.1	75890.4	78197.3	64573.9	52616.4	76496.3	26099.4	60528.8	25694.8	16382.9	64310.7	69189.5	88060	87397.1	25661.9	73485	39747.1	15983	117541	136258	83478.3	93897.4	70806.7	112706	109726	105178
402.771	1.25299	2966.73	8188.15	0	64692.1	43705.5	5553.28	0	0	0	119624	0	0	0	0	0	0	0	3295.26	6994.06	0	0	6285.27	25262.9	9996.06	0	0	0	0	0	0	0	0	375750	28832.7	0	0	0	38272.4	195646	0	0	6587.73	0	0	32707.3	3322.86	26642	2717.15
403.089	0.512309	276506	315056	199395	130419	309799	288714	309416	303112	291180	310023	0	0	0	32289.4	0	0	0	0	32885	25389.1	19288.5	23097.7	17078.7	28661.2	0	17689.8	0	42331.2	27648.2	19495.9	148010	155913	144096	146412	113788	148861	114220	128560	96825.7	68719.2	220962	231966	233241	236005	148434	264227	190021	197657
403.237	1.2446	27981.9	10389.2	53110.2	12764.4	2946.55	69732	15398.3	15759.3	34329.3	19405.9	40304.6	31104	10839.4	4658.03	7071.87	16396.5	61686.3	25026.8	42622.8	111689	3301.41	83976.9	50303.1	91831.8	165505	139810	133469	130282	124127	114572	40888.1	6619.83	1.59865e+07	17817.2	17962.6	22609.2	108286	68074.4	96838.4	64955.4	11980.8	42004.8	6894.33	31949.3	67645.1	19470.9	12618.1	49764.5
403.305	1.06498	16832.7	0	0	17549.9	0	0	0	0	0	0	0	0	0	0	0	0	0	0	0	0	0	0	0	0	0	0	0	20953.7	0	0	0	0	14481.7	0	0	0	0	0	0	0	0	0	0	7064.91	7321.05	5364.54	0	0
403.336	0.893812	1.10363e+06	939953	1.12906e+06	597610	711386	557681	608402	998401	1.04832e+06	742720	19629.2	68138.5	131813	0	0	54629	47865.8	11092.1	0	60893.2	24447.6	60913.8	54727.8	40946.5	48032.3	47624.2	22990.1	110632	87021.9	98232.1	39556.7	45959.2	29123.1	0	75453.8	80650.9	192097	127438	164512	122685	24444.8	77798.8	92434.3	119119	0	92357.1	27184.5	0
405.087	0.479618	97404.4	201755	467224	435811	398725	390570	394415	415506	374532	394278	20314.7	0	0	44017.1	37145.6	27631	0	0	40181.5	67901.1	41100.5	57670.3	42956.8	39009.4	0	33194.2	33216.1	51135.3	47144.7	33121.9	257219	251699	195957	209920	178474	245647	191644	191906	198461	152245	274249	296815	307247	301475	185321	353010	237077	245111
405.242	0.347692	7782.26	41863.3	12086	15065.8	38408.3	18754.4	41314.5	27889.7	36401.9	15206.3	0	0	104035	151415	84617.4	0	78055.2	106867	82141.7	104224	57356.3	91659.8	81782.5	62215.7	0	79750.5	124712	67215.7	179319	254160	25863.7	0	20512.9	48297.3	56226.2	56345.5	192496	120063	93694.8	44722.9	76067.2	49123.4	122342	123987	165831	52350.7	115546	83964.6
405.266	1.66293	52481.7	150696	124336	152294	144848	82624.2	177444	158865	98340.4	138495	0	0	0	0	0	0	0	0	0	0	22807.7	37836.8	108726	72223.8	98286.7	111326	84629	111089	64639	115018	16288.4	37704.6	2.13345e+06	354917	490145	236528	297948	38115.1	186894	281297	18217.1	163733	121418	89418.2	107694	211908	186732	94813.4
405.321	1.15299	415443	448236	401543	1.10175e+06	217436	1.18259e+06	286676	259295	194143	129932	128904	63977.8	113163	54893	218095	90633.7	156552	49697.3	250255	106110	20838.1	129404	84979.4	136952	191963	225325	111521	265777	230713	226760	36992.5	46044.3	184974	153278	359618	286171	169248	251341	226232	249268	237761	69275.2	223367	121661	217382	153781	138562	216887
406.207	0.390045	56182.4	126847	142116	170793	181939	167181	212866	217092	207609	191123	101183	316059	113034	147835	169535	99777	204513	167099	297369	195650	66166.8	238441	243048	271652	262377	266720	260374	255648	187607	31408.1	198114	112995	143807	196810	189609	199862	205154	210882	98718.1	167309	197928	217082	240635	245440	179651	271299	304634	281657
406.317	2.69257	0	0	0	0	45980.1	17120.8	162450	87827.4	105560	65780.8	0	0	0	0	0	0	0	0	0	114118	0	0	0	28556	46833.4	10552.7	56175.1	0	50113.7	6526.84	0	3348.87	0	0	0	0	89258.8	0	0	0	3203.53	0	0	34326.1	17687.3	9240.71	0	70755.3
406.815	18.9997	3353.86	29264	43918.5	69064.2	0	61722.3	36361.1	76194.5	30452.2	29110.6	19252.5	25817.3	23272.9	23815.5	11739.2	0	20085.3	0	0	30678.7	0	0	23898	65551.9	0	0	39406.8	30337.3	71727.8	7585.97	44061.1	0	58846.9	0	79281.2	24457.4	4918.93	50001.7	0	5668.83	33783.6	33098.1	0	15769.5	41527.5	0	0	48826
407.084	0.492147	158927	196088	211634	204651	175084	182560	178119	179848	195733	187314	17601.6	0	18510.1	26350.9	42805.8	0	25707.4	0	37127.4	44970.6	0	0	0	12673.1	0	31489.4	12924.9	0	16570.8	20246.4	91744.8	98339.6	76630.5	64381.4	66595.9	89376.8	67366.5	0	57956	38934.7	130407	132558	121428	143681	25942.9	146319	114207	95374
407.206	0.40224	24898.7	69045	123470	13212.4	11201.7	21269.2	34856.7	36894.6	25150.1	24099.1	289259	185768	1.11946e+06	264096	109971	39424.1	309816	44715	400441	466256	119325	36673.5	256047	247940	99910.6	467023	418640	478883	482072	504815	13625.5	65831.7	219032	413649	167495	151472	336096	121158	289377	318040	23796.5	23968.6	228456	240746	444393	21284.4	275495	348437
407.356	1.33092	0	36976.4	51748.8	12261.1	2901.85	15400.7	10474.8	26286.5	30098.5	11952.7	0	0	0	63100	51083.3	21635.3	0	94944.8	90460.7	0	0	75058.1	66214.7	81069.9	1139.23	74623.5	65329.7	14015.2	17842.2	14674.9	336603	447936	469649	639378	349716	1.06422e+06	1.21021e+06	24880.5	36837	18292.2	154898	164440	109834	126115	50226.9	0	106199	72436.1
407.367	7.77684	0	0	0	0	0	0	0	0	1.07533e+06	0	0	0	0	0	0	0	0	0	0	0	20248.4	412939	13488.3	41481	0	33138.3	0	1.17823e+06	107614	62693.1	271222	225376	698560	638200	310339	298368	603458	375480	905397	445170	0	0	0	0	0	0	0	0
408.223	0.357398	0	17360.7	16145.2	33347.2	62370.4	39406.5	63418.6	50711.3	54325.3	22880.9	100602	88844.4	50185.4	92649.2	151932	81428.7	95260.6	72779.5	103954	56843.4	68432	219381	118711	46327.6	102173	78341.1	112481	37059.5	81633.2	82806.1	12065.7	18952.4	0	29160.1	0	0	19338.6	42883.4	0	0	58429.9	19587.4	23025.5	47831.6	78011.1	67180	62831.8	85698
408.309	1.42621	284734	381918	470020	252190	241664	776116	1.13666e+06	234734	162721	209877	11448.7	0	280117	181018	330822	215246	148125	208286	0	702599	119883	42811.6	88510	174617	476524	457879	615148	67693.3	1.03424e+06	210125	20565.6	40157.7	11706.3	367826	36953.4	30023.2	8587.17	63978.6	6156.98	49857.8	64225.9	60963.3	34337.5	0	27538.6	20930.3	103245	166185
408.368	1.1454	758341	713702	444019	373075	181912	244986	420248	404642	292802	331969	184753	0	141987	220316	230639	141534	251728	267063	395014	341020	0	279377	408537	170916	268726	280793	261306	316411	231180	280807	995280	11952.3	188532	278072	427681	362977	167895	289414	300634	260900	178704	282546	252753	346620	247363	494881	382177	417126
408.87	0.144483	52932.2	54321.1	95369	12940.5	63399	0	0	0	0	0	0	35480.7	43671.5	23249.3	31823.4	27261.1	23604.1	32987.6	47544.6	0	0	37807.7	29818.5	26991.7	47767.8	11386.1	20114.4	0	0	0	0	0	35728.5	0	0	0	0	0	0	0	0	24677.4	37394	47218.8	8800.45	6668.71	0	0
409.293	1.18907	562003	764956	809354	826211	278622	316020	490749	120316	158456	149271	5300.34	70637	140152	214194	9122.57	200956	188214	242867	350535	350412	88518.8	213197	249368	191603	245919	197569	285041	35598.2	94216.3	219978	0	5737.39	125392	9822.7	14498.7	9741.07	56092.8	7288.91	46996.9	5038.92	30002.3	202504	206570	312753	46399.7	420752	759675	102570
409.325	2.07325	4.19369e+06	6.71235e+06	1.15343e+07	2.81946e+06	1.66597e+06	7.70334e+06	6.47672e+06	2.90737e+06	2.55735e+06	3.0132e+06	1.30277e+06	8163.8	49024.4	41788.8	11139.6	8667.05	36430.1	554903	2.56994e+06	76794.6	23540.4	112417	90160.8	141995	110253	113261	140693	107748	227402	198084	9710.68	34799.7	456920	46738.6	132108	66488	112273	39854.5	131945	279865	50635.6	453490	135054	271204	119223	118532	456835	170439
409.372	1.20682	207234	11442.5	73681.5	17349.9	25479.6	17776.2	60423.7	30936.4	24608.4	32279	14392.2	4924.23	19607.3	16268.7	22091.2	0	12243.2	0	0	0	0	0	32351.3	27032.7	24539.1	27423	0	37548	18307.4	0	0	0	0	5121.94	0	46422.5	0	0	0	10274.5	5155.06	34098.3	0	20767.8	29045.6	34825.2	62268.4	65066.3
409.383	8.58613	0	0	0	0	0	0	0	0	14920.5	0	0	0	0	0	0	0	0	0	0	0	0	0	0	0	0	0	0	0	0	0	91499.1	73479.2	255014	0	0	145493	82990.9	168905	223230	255290	0	7416.78	0	0	0	0	0	0
409.383	4.22692	0	0	0	0	0	0	0	0	13591.4	0	0	0	0	0	0	0	0	0	0	0	0	7090.6	0	0	20862.2	12396.4	0	0	0	0	520891	469716	554837	534360	329374	490579	174422	651291	1.11974e+06	233006	0	0	0	0	0	12177.3	0	0
410.254	0.43548	72265.9	11620.3	214709	0	130013	126770	9091.84	290322	0	60877.5	38189.8	0	0	71160.2	0	59373.4	68877.1	0	113300	62858.7	91008.9	0	52232.7	51519.2	315039	128677	0	0	308605	116016	0	63823.2	70676.6	319943	214176	67029.6	418521	97119.5	272286	65304.2	286810	83353.8	0	100550	9727.3	8913.76	249215	534513
410.296	1.52342	87684.9	77552.6	89089.8	120047	43952.5	105437	194379	71691.1	143133	108670	20779.1	0	24726.5	51596.9	69126.7	73227.1	85103.3	29372.4	58229.3	164154	0	1515.43	42970.9	0	0	30761.4	60215.5	0	67529.9	15573.9	0	0	100597	0	86449.1	0	48905.4	45784.7	54674	94463.7	50282.3	16266.1	9082.69	38986.7	60289.5	112934	101764	65009.9
410.332	2.84865	0	24605.1	42568	32209.6	24437.4	39806.8	21456.6	22560.1	22064.6	0	122254	0	188585	11902.9	0	0	229794	0	0	28582.6	0	0	5282.95	0	0	0	0	0	0	0	0	0	79199.6	0	0	0	0	0	0	0	18061.2	0	2986.03	25312.1	31439.7	26834.8	0	34110.2
410.348	0.712489	135664	65661.2	241394	98868.5	197927	84715.3	232795	213728	181717	157758	12993.2	0	26042.2	0	34762.1	222838	0	62367.3	0	80589.9	0	117037	183404	86811	139864	158592	197067	197903	126530	227701	81902.6	200075	164100	200868	75715.2	183327	255755	191656	264275	206357	128691	70516.2	0	151501	146665	221346	166972	0
410.778	0.236953	17899.5	62853.8	66238.7	31950.5	1.93686e+06	20471.4	4646.85	8586.14	1.47731e+06	2193	0	0	0	34253.4	0	21457.1	50013.1	30995.2	0	3165.86	0	72442	34392.7	0	0	0	5211.3	8101.86	2495.14	0	10586.8	12261.9	357275	28265.3	11530.2	6564.53	13641.8	31543.5	0	5594.88	776242	21435.7	24140.3	55343.9	13811.2	474053	450973	57573.9
411.316	1.46589	2.46701e+07	1.39409e+07	7.39802e+06	3.86687e+07	247575	9.09688e+06	1.12706e+07	1.49764e+07	970162	2.34626e+07	341729	357018	695423	864465	1.35027e+06	616703	559821	571689	897886	1.08766e+06	165983	75091.8	131232	194900	368704	226560	309868	413197	316784	365648	28689.7	37756.1	212849	405758	292587	352262	477661	401788	260888	617641	605142	147370	346866	173766	530180	250769	628631	109900
411.362	0.824123	54111	10546.1	16357.8	71324.1	0	5709.38	27270.6	0	12755.8	203596	0	0	0	0	0	0	0	0	0	0	451180	311097	0	89844.1	601061	339897	2.5972e+06	432924	3.92942e+06	1.55771e+06	0	174645	34808.2	1.40233e+06	0	40945	1.54242e+06	0	656139	208951	28873.3	41024.4	0	0	0	0	0	196521
411.75	0.912707	1.98373e+06	3.68339e+06	6.45029e+06	292684	833025	3.98862e+06	4.12054e+06	2.00838e+06	264315	530536	0	0	0	0	0	0	0	0	0	0	14960.3	259863	0	442497	210492	113237	256624	0	543355	179912	0	0	3.71256e+06	67469.2	0	0	521268	724090	1.48698e+06	139554	32154.8	185113	0	22441.2	14535.8	0	1.03489e+06	217052
412.326	1.22192	223418	4.44345e+06	26887	16359.9	31953.2	261447	30639	14133.7	366403	297797	0	49386.4	153105	0	0	13084.7	0	206333	81142.6	272966	141435	14450.6	8388.08	146904	18689.7	14288.9	80445.9	43548	12509.4	67550.7	28379.4	624773	166104	50106.2	19776.6	16502	87583	19913.9	21307	19538.8	267560	495768	5271.87	232128	95064.1	280148	169444	35503.2
413.326	1.44458	1.51914e+06	386618	2.26016e+07	1.58282e+06	757682	558040	1.94789e+07	904200	2.45162e+06	1.72929e+06	0	7898.91	0	0	0	0	39409.1	0	66536.4	0	7245.23	201215	173336	143099	246063	73545.2	191076	33522.8	106242	84621.7	1101.49	8905.64	248652	35793.5	172508	202588	50874.9	28245.4	50068.1	25612.8	850403	2.39535e+06	1.80104e+06	396388	212942	1.60772e+06	3.72704e+06	1.97252e+06
413.378	0.850017	0	17755.6	0	43816.2	2390.33	20794.5	66789.8	0	3209.9	0	0	0	0	0	0	0	0	0	0	4829.02	271316	0	33230.2	119257	94832.7	181388	924057	0	2.81873e+06	249076	149236	2.17167e+06	481039	1.85613e+06	743397	10207.1	2.99953e+06	441709	1.03901e+06	1.12799e+06	0	0	0	0	0	68415.1	0	0
414.142	0.319967	17114.1	13931.3	16198.7	21724.8	19564.8	0	48292.5	40175.4	38625.3	76528.9	31744.2	0	24854.1	27010.3	42636.6	27293.4	0	0	0	110208	0	106199	0	91456.2	65994.8	95183.5	78832.9	127423	0	103664	0	0	31665	62376.6	39743.5	42954.8	0	93890.9	0	73658.8	96410.2	66714.2	84183.7	97960.7	69127.3	65745.5	105916	85337
414.322	1.25068	388776	720926	1.34108e+06	455072	360343	754612	1.00942e+06	1.15467e+06	469793	224756	0	83606.1	313825	0	0	0	713371	132763	367509	415346	10612.5	0	89089.5	17190.1	38450.9	53810.3	46430.3	185235	45026.9	5740.53	0	60412.6	132709	260113	157020	294255	38009.5	87642.4	51650.8	165650	33261.6	144584	357049	40016.9	22121.8	315316	201307	114388
415.299	1.4087	75994	693525	412694	276708	131403	245226	338337	261951	19823.8	47129.3	0	0	0	0	0	0	0	0	0	0	0	0	0	0	0	0	0	0	16504.9	0	0	7435.9	22770.6	0	4976.16	0	0	0	0	0	12411	105983	16061.7	0	0	50979.6	181876	32042.2
416.337	0.720799	52679.1	288307	166206	348748	261057	21144.4	384668	214113	23456.2	313807	371008	156465	189786	208253	167920	178099	228434	40383	117784	226150	133494	314950	151672	312917	119845	250555	461383	302957	123682	99518	151974	133763	278990	378700	385330	15819	342285	16060.3	183016	650103	1.02542e+06	1.02718e+06	765972	892374	607797	993851	1.1084e+06	995259
416.374	2.03717	0	78419	0	0	92550.9	584034	562166	340930	282716	227725	0	0	0	0	0	0	0	0	0	0	51295.4	391846	182943	545237	130532	219686	312962	540862	231651	139705	0	166263	311023	628141	212963	371411	0	534827	126391	0	0	235665	0	711476	0	614661	684725	0
417.139	0.322717	0	11513.5	0	14210.4	18680.6	13653.3	39817.2	32383.5	24086.7	26597.2	0	0	0	55535.6	56720.6	54168.7	0	0	56711.5	39949.9	0	81040.5	43210.1	76699.5	47444.5	67781.4	53695.5	0	51277	0	29528.8	19081.6	27953.6	0	0	31679.7	0	45731.1	54201.4	60802.8	64956.7	48113.2	0	66518.5	48411.8	65306.9	103696	98789.2
417.195	0.375577	0	0	12971.1	15806.8	36853.7	0	48535.4	23867.1	34751.7	33945.1	68061.6	35367	73261.8	91908.4	69126.5	34698.3	69087	60112.7	38439.3	75986.4	20141.8	165289	30097.8	127547	326794	84498.4	233629	285680	50565.6	350524	15190.3	0	26317.7	67776.6	32773.8	49366.6	55568	62347	0	89259.9	98576.5	66028.8	48227.8	102519	96643.3	74440.5	121026	57340.4
417.337	3.45437	34778.6	0	0	0	0	0	85610.1	103711	48205.7	65700	0	0	0	3359.84	0	10274.3	0	0	16767	36617	0	0	0	0	19698.6	0	67712.2	0	66181.4	86993.1	9169.2	0	21220.2	43549	7157.78	55323.3	144306	55738.6	76924.3	58443.3	90628.2	0	48795.7	47090	121579	86701.8	50133.5	60962.5
417.341	1.71642	7.57304e+06	4.87645e+06	13293.6	69033.8	35085.9	47930.2	5.98516e+06	46004.5	20180.6	22073.1	0	0	9226.66	37089.6	38791.3	0	19515.4	21850.2	37062.1	0	0	0	4943.57	0	30823.8	41648.3	30266	49154.1	44846.1	0	3450.61	122897	51502.5	42317.7	177129	58599.8	50428.3	47194.8	18864.7	54169.9	32174.9	26816.9	75111.4	55819.4	43866.9	49578.7	58203.4	57160.6
419.164	0.325677	0	18454.8	21953.8	15478.7	35715.6	26083.9	72311.6	61657.5	72510.3	53488.9	52880.4	34125.1	54750.4	52201.1	74470.7	28481	27042.7	84791	57193.8	61533.1	18936	0	24387.3	40104.7	68966.5	134035	98522.9	113253	0	122338	0	0	27475	76747.6	138569	115533	158880	107561	187502	69059.6	47299.5	44921.8	88955.6	108929	62527.9	96863.9	74919.5	33306.1
419.235	0.368261	4262.74	26208.9	24114.1	21713.8	46649.5	10336.5	52581.9	37076.4	67499.4	33339.5	90558.6	79370.2	78622.9	119196	604347	61474	104099	56037.5	52311.7	201611	91126.3	168879	147086	180551	108506	307317	396085	253019	199615	277581	0	0	399791	79698.9	0	0	168411	169205	145844	116456	126936	36081.2	222940	167818	289755	85500.9	253576	216370
419.295	0.609665	7503.82	105641	148621	211686	218105	223902	164858	173829	56294.7	154542	102267	38055.4	64817.2	195527	104256	241644	170547	149576	268662	186031	39977.6	224312	212240	185310	170705	32511.8	74136.6	71178.6	59265.7	128167	5888.66	149055	223102	192386	187299	113889	162479	59848.9	11349.6	38313.9	238890	266125	240681	244329	12360.6	212558	302098	177442
419.36	1.41721	1.37869e+07	9.31275e+06	6.2389e+06	1.18146e+07	1.25909e+07	1.06289e+07	1.29936e+07	1.21766e+07	1.3058e+07	1.05652e+07	383652	245102	373702	30066.4	24696.8	69058.8	303750	129711	345597	215713	16831.6	0	0	0	0	0	3336.43	6875.88	18687.8	34469.9	4088.16	150946	1.04815e+06	319050	38282.3	0	0	0	156617	0	320499	687351	537032	585959	259990	823992	586653	386772
419.818	0.658517	0	0	23395.8	42947.2	0	45612.5	51284.8	51526	31143.1	37458.8	0	0	0	0	0	0	0	0	0	35140.1	0	58584.6	60559.2	44400.7	34884.7	23425.1	33688.7	17076.5	2884.07	23668.1	41677.8	24171.9	108449	48160.8	54217.2	25921.7	43385.1	37399.9	18187	16173.7	0	0	68940.4	49813.5	34522	0	51199.1	62540.3
420.259	0.36756	0	14802.4	15013	20810.7	18098.4	10851.1	0	15643.5	31307	17266	239536	171217	230562	96391	89355.6	204554	234936	184076	206897	233349	163669	0	0	129832	0	63426.3	142244	56311.8	260230	136906	178937	50021.2	18502.1	0	0	58143.3	29604.5	48000.5	0	0	26859.5	71389.7	155645	45903.8	54257.6	28066.4	156382	44726.4
420.347	2.15845	27374.9	57568.3	73949	129703	108873	129441	143601	229016	312613	343106	150179	24066.3	64584	68877.7	79189.3	66510.4	75469.4	80795.6	113442	246802	67773.8	105129	123162	98580.8	111819	101167	119064	280512	64811.4	114016	57294	81086.8	82425.2	121866	135691	364904	338869	257606	245923	248159	74731.3	98224.3	125614	153563	75321.3	145409	171723	135873
421.295	0.806889	22607.2	12577.5	5162.85	0	0	0	2053.23	0	40707.8	0	107269	155957	134956	146315	1.38777e+06	29052.1	110377	882097	48589	80540.7	0	0	62668.3	0	0	86883.7	103133	60836.2	0	143468	0	0	44862.9	0	0	0	0	0	0	75840.9	6233.84	11210.2	7048.5	5124.86	10447.1	0	0	51370.2
421.352	0.94388	185579	280124	495983	779028	320833	664939	997241	975169	768014	779575	147787	170029	347750	267764	458160	288482	600039	323403	787313	738779	132658	260587	749237	547703	387639	645304	548168	677211	629123	746939	481011	587783	471105	686701	469701	743897	737264	703312	780979	810036	434947	582371	527713	720985	342422	922634	466277	472477
422.278	0.723548	21954.2	0	0	0	116608	0	56672.5	98824.8	0	14734.6	140387	14141.1	26930.2	35724.6	152042	32168.3	80295.6	49448.2	240762	231024	0	0	0	0	0	0	64080.8	0	0	0	0	0	0	90651.5	0	0	0	0	0	0	0	14587.5	69604.4	22046.5	0	0	0	59480.6
422.348	1.15234	102030	136110	150187	85108.3	78842	136341	135377	63261.8	89300.8	79398	66842.6	33643	28125	150477	89829.3	10741.7	13356.3	79525.3	27143.4	139343	14888.1	34715.9	145788	92744.8	134580	191918	140053	132733	48086.3	114835	102623	3010.05	153216	153823	214032	185959	177653	73408.4	184023	6783.02	7550.68	76995.2	137826	206077	117815	140295	26151.4	127831
422.769	19.2828	0	89833.2	0	0	0	160751	206414	73921.2	175467	8888.64	0	0	0	257390	111553	0	0	0	0	41839.4	0	0	0	410808	0	548415	239895	0	14435.5	37686.9	0	0	0	0	59988.9	539064	396876	6718.11	0	104053	0	0	0	0	0	0	67064.5	34335.5
423.064	0.279918	55878.5	88435.9	108416	98972.6	62989.9	67234.5	70618.8	68398.4	34291.2	66183.6	0	0	0	24143.9	17753.2	16779.8	210086	19078.8	19871.8	31020	20099.9	13708.4	61784.8	14462.9	14103.9	71805.4	60512.7	13919.8	15382.3	20982.6	25643	0	0	38682.8	32003.7	32144.2	38923.1	30718.8	0	29224.3	29034.9	12825.7	0	11660.2	63641.1	14185.8	21573.5	0
423.304	1.29817	357260	878164	860074	466565	95409.2	2.11206e+06	2.08042e+06	929759	332847	411821	90024.8	1.29201e+06	136568	1.23469e+06	231714	85516	3756.08	2.07454e+06	1.70309e+06	225934	83088.2	26741.7	53682.5	0	59273.7	56938.7	8017.53	111300	75850.8	128092	24702.6	35500.2	43676.3	49773.9	0	61668	195099	0	209200	88266.3	119353	349109	256145	154688	277759	88701.6	355591	114435
423.332	1.47546	259459	230768	220468	429135	295751	178017	296517	79681.6	13724.1	280280	29717.9	27591.8	36364.9	34132.7	4436.13	30485.1	49057.2	31500.5	7133.64	142117	17604.5	9447.26	0	13320.9	21831.4	101084	210150	248674	110399	294354	344789	288328	131656	552082	177006	168067	231149	230949	229286	93950.2	114334	190967	86956.6	150088	210001	179272	168233	116626
424.283	1.44609	9517.9	0	63424.4	4914.21	34937.9	18347	41022	61410.2	0	44224.8	0	57770.2	251818	132387	62273.1	211851	243987	160716	47070.1	237421	71162.8	25823.2	0	73439.3	108343	103303	115016	0	185130	0	0	5632.18	130552	97545.8	0	0	0	3244.15	90264.7	11387.2	39716.9	0	0	0	3582.84	0	18224.4	53470.4
424.323	1.45448	86672.5	117431	504487	141451	91888.5	82736.7	61283.6	103467	197504	139641	10772.3	327779	16837.1	257168	601561	230107	19285.5	472758	395362	884974	0	0	0	0	5520.65	15790.4	0	53741.4	13750.5	59364.4	0	12073.6	142732	110858	52538.4	0	40216.3	13076.2	49053.4	7510.06	1.7809e+07	1.5556e+07	9352.28	43717.2	53495.1	59260.9	39724.2	7289.85
424.451	5.11061	0	24930.5	40624.1	59661.1	99593.1	179397	255060	225806	47752.4	182861	0	0	19718.7	92997.4	56381.4	45560.8	49687.9	44699.2	118608	124180	0	92510.4	158546	92671.7	83188.1	144402	117576	169188	45955.5	120576	0	44629.5	239965	202249	249153	82254.8	161650	138493	145607	155225	88606.7	66289	141526	127154	98490.6	217128	183256	222891
424.767	0.92366	384936	112446	208021	643092	623868	309784	214671	600737	617060	188966	0	0	0	0	6106.6	0	0	0	0	0	11994.6	415448	5099.97	628193	103692	139685	194779	89359.2	462225	180474	0	0	7.20579e+06	18198.7	0	9966.87	0	0	0	0	133499	86082.8	0	103200	152807	127948	111475	0
425.269	0.927493	29934.1	16873.8	68567	115994	321005	400213	45622.4	78826.6	129484	85182.1	71564	71506.6	172352	291418	119046	121597	126593	63065	95210.8	253206	29021.5	58587.9	121045	57043.1	81489.7	202008	145857	131351	157272	44034.3	77472.8	53870	3.71319e+06	80775.1	70533.1	204134	7773.71	101063	54829.5	98593.5	134191	115673	86472.9	276724	90412.6	326101	326108	274321
425.346	0.816643	130300	233879	261181	368154	387198	366748	420083	483558	214704	293513	105255	98223.6	21779.1	0	465632	168918	289457	161333	207109	201077	77216.2	154211	247267	159930	230799	100790	317469	155270	344891	349957	19621.8	236175	352130	221732	454761	387105	163511	367448	397170	317428	67309.9	213872	403061	349155	288273	1.90398e+06	390974	432215
425.378	7.81539	0	0	0	0	0	0	0	0	0	0	242729	454900	180423	123516	514809	899595	234960	673380	1.33783e+06	666930	0	0	0	0	0	0	0	0	0	0	0	111091	237543	134307	112398	0	0	199311	0	200866	0	0	0	0	0	0	0	0
425.378	4.66338	0	7233.82	19448.8	11534.5	35553.2	26051.4	36226.4	55804.6	283178	334146	729762	1.06577e+06	485068	542898	1.53895e+06	498030	531682	999674	1.09358e+06	851134	0	0	0	0	0	0	16719.2	0	29012.4	56643.8	0	45480.1	266206	0	0	30345.4	75706.6	39898.3	61702	0	0	27982.7	0	29154.9	59791.1	42447.6	30241.2	48358.6
425.455	5.12568	0	0	0	0	0	0	26582.1	39195.2	0	16870.7	0	0	0	0	0	0	0	0	0	0	0	0	28975	0	0	17729.4	0	0	0	13800.7	0	0	72884.7	54200.9	61622.8	41408.3	43000	28439	0	31664.4	0	0	14254.1	27236.4	7521.7	15041	2020.97	48865.8
425.766	1.16919	1.18382e+06	2.41316e+06	5.128e+06	338043	257111	5.35483e+06	3.67234e+06	1.29791e+06	598121	353657	0	0	0	0	0	0	0	0	0	0	0	14475.6	0	20279.1	0	0	0	0	9146.43	0	0	0	3.7107e+06	20004.8	0	13299.8	55444	122154	525272	0	173029	349846	132014	0	0	177233	975022	337436
426.272	0.964262	306955	937149	1.56072e+06	113713	164865	992174	1.13062e+06	417992	237482	108381	6364.38	131507	151722	0	10372	26649.3	6515.89	6394.81	5825.38	238078	41971.7	76322.6	192053	27287.3	35866.7	22311	12109.9	5343.23	217869	23624.5	0	0	1.53015e+06	44857.1	39104.9	25601	20988.9	8797.41	91744.9	37075.4	73653.7	23915.3	23579.8	46586.2	10639.1	11038	226887	62728.4
426.324	0.724468	75343.4	120686	189162	315456	160351	355648	346816	146161	293943	280928	86138.6	64109.7	0	8776.92	93330.8	319141	110175	234933	0	231565	25741	325268	295802	360896	325858	203364	68187.5	216669	201929	179766	0	124041	81597.5	218092	318136	257940	244868	161882	159270	180725	427056	454615	330555	246001	207061	377055	330931	473121
426.375	1.22152	1.83614e+06	1.7265e+06	1.45507e+06	1.87884e+06	1.38734e+06	1.41279e+06	1.79674e+06	1.34691e+06	1.80495e+06	1.40022e+06	7364.21	0	0	0	0	0	0	0	0	0	0	0	0	0	0	0	0	6034.15	3657.44	0	55036.3	164012	193142	11901.7	545563	128897	2641.85	196478	428104	203959	2.81783e+07	2.92774e+07	2.36403e+07	1.91049e+07	2.01258e+07	3.34766e+07	3.28847e+07	2.78742e+07
427.252	4.02415	0	0	0	0	0	0	0	0	0	0	0	0	0	0	0	0	0	0	0	0	0	0	0	0	0	0	0	0	0	0	0	0	14710.9	0	0	0	0	0	0	0	0	0	0	0	0	0	0	0
427.361	1.15004	226701	375460	282325	187306	328350	108826	473427	352721	212090	351301	0	0	0	0	0	0	0	0	0	0	271154	1.02086e+06	543469	926984	1.43706e+06	326363	939681	882134	1.5738e+06	684227	0	0	328961	0	217625	421571	518821	0	0	357614	7.39388e+06	7.37532e+06	6.25082e+06	4.85641e+06	2.15104e+06	8.64215e+06	8.61478e+06	3.74914e+06
427.759	1.5113	0	31458.7	5447.59	0	14617.3	9948.83	0	9021.97	42310.6	27449.9	0	0	0	0	0	0	0	0	0	0	231537	730988	566044	571376	750506	433384	315179	756965	1.07576e+06	671024	0	0	0	0	0	0	0	0	0	0	299938	134520	325717	203772	131347	531325	452798	284468
428.373	1.18851	1.36067e+06	1.27965e+06	1.16635e+06	1.50243e+06	1.17936e+06	1.22287e+06	1.46321e+06	1.30221e+06	1.35585e+06	1.23983e+06	0	0	0	0	0	0	0	110119	80012.4	41049.8	194096	153693	94449.4	250362	391417	200444	98506.9	943137	360411	335022	29196.4	6317.21	122591	0	0	9489.55	141036	0	120371	0	9.86675e+06	1.0425e+07	8.14673e+06	6.70103e+06	2.6555e+06	1.27022e+07	1.16753e+07	8.99445e+06
428.851	0.151672	25638.9	87293.9	78208.7	0	65310.6	35793.8	0	0	4925.27	9176.31	13416.5	21436.9	24105.4	21555	0	21859.1	0	40022.3	67147.3	6419.57	0	38008.5	34744.6	57072.1	57105.1	0	37913.6	5827.68	6535.79	6908.3	0	47070.4	7062.18	0	28694.9	8338.96	7741.46	5615.45	0	0	17945.3	0	34707.1	24687.3	0	0	0	19137.2
429.272	2.31877	58769.9	54388.2	90498.6	35850.5	40710.2	121306	299769	296840	347268	156162	92721.9	26619.1	60532.6	67065.3	49450.1	32914.9	59867.9	14020.4	13587.3	62409.3	2655.47	21994.4	42404.1	0	74820.3	140386	172543	299544	314354	226560	67549.9	73677	80531.6	16744.3	68447.7	93910.1	303493	139840	175934	270583	17290.8	31034	99449.1	110927	48009.4	67000.7	55298.8	260334
429.373	4.81563	234696	419707	419015	545282	192698	432576	554533	423065	514294	447351	147666	570958	116886	157305	454848	131153	166087	435029	185455	284091	432808	1.17672e+06	1.35428e+06	2.77653e+06	849374	2.29986e+06	833096	2.43446e+06	1.97445e+06	1.78553e+06	3.16587e+06	2.95004e+06	2.57124e+06	8.79376e+06	5.41122e+06	6.09412e+06	6.23984e+06	1.03032e+07	1.32501e+07	6.76847e+06	0	235254	86185.9	143647	167167	184424	160945	137667
429.377	0.938033	333156	321212	144864	399114	293757	288490	342431	311615	330665	6129.49	0	0	0	0	0	0	10686.5	0	0	6728.37	255722	458100	201821	370143	388378	316197	252481	503286	521476	158621	11500.6	154325	7576.88	697074	78460.4	0	323857	19067.3	189107	128399	2.60388e+06	2.58054e+06	2.14131e+06	1.69668e+06	1.58129e+06	3.4185e+06	3.06856e+06	2.27654e+06
430.275	2.82685	0	4260.59	2870.85	14784	0	10255.7	32808.6	19687.4	22152.3	0	0	0	0	0	0	0	0	0	0	39742.7	0	0	0	0	0	0	15988.2	27294.9	8373.21	7838.03	0	0	0	5947.34	21685.8	0	15853.2	10317.6	23204.2	12271.9	5894.24	0	0	0	7242.07	0	10761.2	14325.1
430.376	3.24753	61781	0	62675.6	63373.6	40800.2	79838.5	0	61929.8	111946	67152.2	0	0	0	46027.8	123168	0	0	0	0	85287.9	504280	1.01441e+06	607238	961287	1.62888e+06	1.22986e+06	1.36126e+06	1.65869e+06	2.0749e+06	1.96069e+06	7.64292e+06	8.07945e+06	7.87942e+06	7.43055e+06	9.54391e+06	1.01881e+07	1.18997e+07	1.04914e+07	1.65407e+07	1.14632e+07	130304	100865	117656	76127.4	128710	178004	97326.8	111497
430.376	4.79868	49066.7	119427	243060	125298	58531.4	85791.2	148458	116160	130989	121764	0	0	0	42599.2	0	0	22731.8	0	38494.6	36243.9	103389	367146	528079	950321	296474	520812	220185	690169	586677	446692	772444	649258	629686	2.04744e+06	1.50841e+06	1.75205e+06	1.85365e+06	3.16895e+06	3.82915e+06	1.96023e+06	17053.4	0	0	0	43840.6	67620.6	4503.41	26236.2
430.389	1.08281	22324.8	17043.7	110563	110213	116935	204868	254565	208008	185120	231988	94309.3	18279.8	91562.7	113774	104540	35279.7	110017	114113	183627	107133	0	99272.3	48901.2	89762.9	116079	92570.2	81751.4	76510.9	128401	80914.2	46591.2	65743.8	73324	163644	175849	75976.6	105145	125436	105662	95423.4	386209	467932	402707	374567	253945	518726	601096	458884
430.416	3.59185	0	6993.25	3285.1	42015.8	29256.4	27008.8	48875.4	40218.8	27153.6	41361.5	9539.48	0	7482.77	43747.8	0	16747.5	64692.4	52144.2	120932	169414	0	0	0	0	10582	0	0	0	0	0	0	0	0	20267.8	18552.1	9835.86	13608.6	0	0	0	0	22513.2	23304.9	24646.3	6401.02	23894.9	46703.5	43702
430.886	0.174022	9653.59	4861.28	9347.56	0	0	0	0	0	33385.5	19630.6	0	0	0	0	3692.31	0	0	4898.21	0	8883.25	0	0	0	6613.68	5529.85	11657.1	0	0	0	0	0	0	0	0	23940	0	14813.9	24071.1	0	43508.3	10713.3	13156.4	0	0	7486.47	44146.2	6558.47	4600.43
431.155	0.317682	0	18937.9	20157.8	19522.9	0	22756.4	36353.8	26646.4	60746.4	33934.1	0	0	0	59492.7	14798.8	56232.9	0	11899.5	63890.7	105416	23293.9	70197.1	0	84922.5	83570.5	90018.8	64716.9	72753.9	65333.7	0	0	0	37544.3	0	0	41653	98385.5	54279.2	0	112892	92670.5	0	23548.6	71118.6	62550	67233	68884.9	79816.4
431.161	2.1433	0	0	0	0	14356.7	0	101860	101901	0	0	0	0	0	0	6064.09	0	0	6748.02	0	24986.4	0	0	53192.3	0	0	0	0	14052.9	9477.28	18936.2	0	0	0	0	0	0	0	0	0	0	13109.7	0	13843.4	0	0	0	31233.5	81396
431.248	0.585823	28664.4	17225.3	49703.3	95988.8	18385.5	111798	16692.2	33610	136320	21514.4	79427.2	27389.8	67094.7	46128.2	0	24799.6	12041.2	45325.6	62526.9	134924	55352.3	0	117044	0	63341.6	89224.3	11874.7	88522.5	78012.1	102464	30555.8	51986.3	14779.9	52088.7	55317	99991.2	103852	70224.6	30009.7	36812.1	38080.8	72640	30957.2	27731.7	157693	55483.1	60989.1	182074
431.292	0.50145	41762.4	37799.6	19135.7	46772.2	35381.7	46011	48671.9	52939.3	21624.7	14783.8	44816.8	0	64212.6	25955.3	0	57108.2	67963.5	63648.3	94670.2	46310.9	15696.4	0	0	32453.5	0	0	0	0	0	0	54057.8	87785.8	55584.5	51146.6	30534.7	18298.8	38715.2	0	51940.1	0	3781.18	75508.4	55178.2	32307.1	20325.5	98658.4	22765.8	36195.1
431.352	3.25048	0	0	0	0	0	0	0	0	0	5912.44	0	14959.1	0	0	0	0	0	18763.5	26597.2	9980.79	96203	153878	447431	523525	172001	297017	181017	250387	237559	239515	1.09618e+06	120146	1.121e+06	118693	1.37824e+06	186307	144028	1.46911e+06	2.31288e+06	1.60441e+06	8900.64	0	7815.03	0	4484.26	6743.71	2844.27	0
431.384	4.78756	9255.96	0	0	18162	0	4401.96	0	10871.3	9572.21	15894.7	0	0	0	0	0	0	0	0	0	0	19486.4	26633.5	18313.5	126073	11235.3	85007	18340.5	98601.7	73133.6	88802.7	103147	130028	45708.1	353733	200571	256682	266398	480429	555063	271262	0	0	0	0	0	0	0	0
432.78	0.696392	0	17977.3	0	0	17556.3	0	0	0	0	21778.5	0	0	0	0	0	0	0	0	0	0	0	0	0	5646.01	0	0	0	0	20208.5	0	4583.08	0	71821.8	0	18581.3	0	0	10126.8	3428.54	0	19322.3	22591.5	0	0	24665.3	3245.89	7195.16	0
433.136	0.321426	33350.4	0	0	0	38884.4	0	0	0	19185.7	0	0	19726.7	0	37389	21398.1	9545.26	25752.6	44548.4	35523	34908.8	69183.4	142829	145070	135057	114909	74817.2	83546.6	84492.9	82244.1	61174.6	352496	422374	20595.2	197913	500329	639123	669315	725741	78815.3	576589	34516	30921.5	17281.3	20515.7	61617.6	20768.8	59969	66483.8
434.353	1.21007	967459	870467	7909.58	78478.5	23833.1	357498	30218.9	458527	38036.4	36077.1	8709.77	0	11553.7	12351.6	17303.9	12268.7	12738.2	22987.5	14097.4	41381.6	0	33811.2	44638.2	29824.1	65447.3	14828.3	69220.7	25297.6	0	30781.1	1797.16	10253.9	17497.1	37572.2	37255.1	15733.5	0	33984.3	0	26574.8	27741.4	46581.4	47401.7	79754.2	12299.3	49051.9	66118.1	60084.3
435.315	0.478529	176169	7782.02	246226	19148	0	100913	174480	140846	94546.6	13483.8	71854.2	0	0	0	0	0	0	67177.8	74171.8	40702.2	0	0	0	0	0	58753.6	89625.4	44955.5	0	134337	0	125858	21750.8	197634	117554	88798.8	247815	181391	0	157098	0	0	0	0	48256.7	0	25878.5	0
435.327	2.31212	67051.6	38188.6	63370.3	91657.2	47812.3	10709.5	24642.7	23017.3	53960.9	89393.7	74323.8	116826	71577.8	112702	121608	107154	42134.4	186303	110284	74506.9	0	0	0	0	21982.2	0	24563	64620.3	65093.5	65059	0	4671.17	0	60583.4	72694.4	36377.4	59321.7	67113.3	12325.8	15677.7	0	0	0	0	0	0	0	0
435.368	1.11204	251393	71135.1	153061	212307	297906	423190	471451	222859	392597	207686	116872	59512.5	176357	212409	217728	171468	164483	250669	381797	165908	49565.9	210065	328727	139844	143008	256347	248647	317498	176811	325195	95790.8	201883	229366	368791	385658	219895	338992	307686	337257	310131	156193	230370	314220	226624	259219	417004	369854	306959
436.276	0.370288	0	0	0	0	0	0	0	0	0	0	49102.1	39176.8	45588.4	22833.9	0	72544.6	95904.6	71926.5	67256.3	41668.5	40629.2	130164	89351.5	50248.3	73896.9	36302.2	78684.3	99560.7	64382.7	78963.4	103101	123314	38191.3	146640	139664	150414	97575.8	112296	70709.4	59616.5	42632.2	30258.9	80145.4	43687.1	0	64101.6	28834.7	0
436.342	1.35647	630879	22509.2	15700.2	10016.1	14055.9	24362.1	23153.6	6870.27	50309.1	11957.5	54898.6	16781.5	0	117779	133827	45258.9	0	77790	64545.9	0	474808	52326.3	53837.2	53949.6	433422	36366.4	73805.7	126927	90815.8	76600.9	27634.4	390511	213774	84823.2	99946.7	75977.3	58111.9	93950.9	14076.3	82989.2	149756	67139	12054.3	89047.4	48811.2	266606	340904	110564
436.4	1.16713	39117	317544	17280.5	136382	134745	189491	64651.7	51790.8	51453	75458	79891.5	5613.74	95390.7	1592.23	0	60518.3	78561.3	0	79591.5	25472.9	17057.7	18104.6	97371.8	49979.3	78861.9	0	69406.8	83547.9	15276.8	15225	0	95960.8	131324	103332	0	75565	0	70313.2	0	0	0	97451	83872.8	79348	0	49233.9	62168.9	85086.3
436.821	0.182976	0	35251	6295.08	12878.7	15658.5	0	0	0	0	0	0	0	0	3284.14	0	0	5725.72	0	0	6679.94	0	0	7150.37	17653.9	0	5381.87	0	24862.4	26992.2	0	0	4900.12	0	0	4456.99	7874.15	0	11427	16009.5	4925.13	5061.63	3945.52	0	4963.38	3596.9	0	0	8722.71
437.324	1.91114	165340	326011	215368	1.3399e+06	704477	72422.6	445135	162163	1.15229e+06	977628	0	85115.3	115914	182641	44229.4	72389.5	6643.89	1995.98	396708	22114	127805	483871	104737	682466	291785	164693	181392	217707	123751	41454.7	31762.3	857304	8512.43	249502	219980	300168	323479	277439	4.18223e+07	2.93738e+07	90755.2	186738	28266.6	240742	136280	91436	213010	371233
437.361	3.98561	0	0	0	0	13701	0	12722.5	5696.96	8771.97	8753.16	634346	784804	408109	994352	940183	949308	401492	1.16864e+06	1.33329e+06	2.56027e+06	0	12860.6	0	0	9733.05	17095.6	0	0	9070.77	25699	0	0	1.4135e+06	0	0	3859.62	0	0	0	0	9419.27	0	20943.4	0	0	0	12261.2	0
437.435	2.379	0	0	24269.5	57843.7	84064.2	0	106166	120709	60620.9	51623.7	0	0	0	64036.5	0	15261.3	29667.2	0	0	86584.1	0	23499.6	49496.1	34726.4	0	89133	0	79065.2	47149	44232.3	0	0	0	103401	117572	79748.8	43396.1	53506.8	0	48568.9	0	25518.9	10571.5	47652.8	0	78645.7	0	88110.3
438.327	2.1751	129001	94496.7	28954.6	9624.64	7213.37	25345.7	89537.7	75238.4	27205.7	24701.2	45770.8	67119.3	0	24448.7	80370.5	42899.1	88555.6	154240	193245	85141.3	0	23020.7	16712.1	37192.1	0	0	27956.3	11272.7	0	40247.9	0	0	0	0	43179.4	7790.16	0	0	0	10991.4	21806.5	8650.25	23676.5	0	0	55844.7	0	79379.6
438.349	0.580025	0	3780.47	0	0	23192.3	72514.4	97330.5	70203.2	0	0	0	0	0	0	0	0	0	0	0	0	0	0	0	0	0	0	0	0	0	0	244303	336910	302012	454205	724903	972748	1.00776e+06	1.03096e+06	533708	1.07886e+06	8960.82	23203.5	28458.9	0	0	74919.9	37030.7	29187
438.784	0.199735	70307.1	202791	410949	4346.57	9962.37	107294	19049.6	14033.8	0	6638.01	0	0	0	0	0	0	0	0	5423.06	0	0	19925.6	7345.83	6156.94	0	0	7249.44	35490.4	18589.6	0	0	0	1.13601e+06	16477	0	25009.2	18630.3	24989.5	36410.6	40142.4	0	0	0	9561.95	22961.1	0	0	32849.6
438.828	0.172658	8758.76	17010.2	14934.8	19832.4	17478.7	3723.15	14984.1	0	0	42632.5	0	0	0	3351.92	0	3362.24	0	0	0	0	0	0	0	0	11314	4620.9	0	42001.6	52705.9	19085.7	0	7408.29	0	3287.75	0	0	38656.3	47810.9	16849.8	0	0	0	0	7705.86	0	0	4593.14	0
439.267	0.378325	23677.5	77171.7	36550.7	20040.4	50750.8	74666.1	108792	84604.6	205042	99876	237208	109801	255919	228955	127847	126105	294600	337062	343487	404157	113729	268398	199779	168605	310048	377488	404138	467513	486141	264713	46726.9	69995.3	57738.9	196938	92396.2	217592	292393	397918	273902	263786	148500	160313	223684	204947	455849	170088	268835	262933
439.284	1.47361	5.56809e+06	7.25097e+06	2.53257e+07	2.09541e+06	1.51661e+06	2.79534e+06	1.51537e+06	2.22335e+06	2.24668e+06	1.06697e+06	221774	262472	1.15247e+06	1.00894e+06	1.66496e+06	1.85035e+06	956945	2.8521e+06	2.77279e+06	1.65856e+06	158919	1.3065e+06	2.35435e+06	1.16527e+06	1.58592e+06	1.16442e+06	68889.5	1.41022e+06	568351	869684	118834	172977	493183	564820	1.80048e+06	2.13494e+06	820309	1.05379e+06	405077	1.12151e+06	613365	1.51367e+06	957542	2.58911e+06	335766	915253	2.92181e+06	1.00481e+06
439.378	0.943346	190244	336886	381161	580479	636293	827365	873883	920751	643314	706460	394536	193552	352950	328954	406197	267312	479786	519845	627395	513488	129026	366606	865758	520171	487525	441538	525399	676241	566392	573084	314357	1.3042e+06	1.10913e+06	489419	807532	681610	684261	672948	610117	620464	563747	526878	722722	735098	280600	938584	792847	994044
439.378	3.62188	0	0	0	111011	108764	0	152873	144769	126093	163376	0	0	0	0	0	535339	0	0	0	0	0	52162	0	0	42759.4	173119	62773.5	126603	59032.4	53006.1	0	0	43056.5	105184	136975	119830	0	118223	119159	112685	41089.9	0	74727.6	107561	0	162639	91612.9	102363
440.158	0.363752	2.90165e+06	48333.9	39569.9	53478.8	56218.7	39989.2	119463	54623.7	82177.1	84802.9	186915	120016	43967.3	53579.4	142331	209843	141122	197142	66454.7	68581.8	69314.5	75621.5	203512	203911	166046	218170	269493	230067	178377	278790	24712.2	57620	48634.5	93455.8	80837.5	68240.4	134939	148200	90170.1	555422	112143	81929.7	242903	202973	388621	126225	202911	203386
440.325	1.23007	303837	798918	1.77599e+06	209178	683787	982554	1.2768e+06	303130	13170.4	19765.9	103288	79899.4	158743	172218	249730	136361	76947.2	169596	102587	191157	0	0	0	7223.21	0	30036.8	85917.3	83217.5	0	26532.2	0	0	553850	60984.4	83058.7	5841.07	27025.9	12817	88045.5	83382.2	222264	37612.7	48495.2	138701	150350	310153	377925	230595
440.358	0.624332	130093	185832	287751	225617	223584	242315	295736	227248	189915	194334	0	56933.1	100532	86846.3	0	492641	75588.1	100753	148280	87163.8	92434.2	271652	204196	373119	204433	197423	274343	208493	220383	225376	395014	441040	261687	430407	300617	251702	474846	395634	835168	633818	197359	195886	253842	107562	223574	239423	273638	290184
440.361	3.59597	352011	325537	167347	477765	3003.23	11991.9	28620.4	27129.3	29208.1	38889.9	0	0	0	0	0	0	0	0	8.24915e+06	3.96319e+06	0	0	0	0	37416.1	29900.8	20109.4	9835.26	1598.47	13147.2	0	0	281005	0	0	0	0	10713.2	0	11558.6	6364	91317.5	0	61799.1	0	27557.5	30726.2	23382.5
441.283	1.12581	322291	0	187729	206014	259533	225798	299950	380501	267162	289214	114003	58032.8	125818	135576	164583	27216.4	306306	65044.7	332663	314507	60277.9	54968.5	505035	25474.6	192960	353820	253931	514540	540945	537019	0	93546	105190	91186.2	320112	186281	270863	200724	193867	298381	201694	154044	498126	209830	179901	278131	221107	489802
441.338	1.37892	5.465e+06	910831	5.6895e+06	557351	1.07838e+07	5.62567e+06	7.73249e+06	809264	877155	641856	107788	77994.3	94690.1	148106	63355.5	107262	187545	79801.1	36734.1	174013	63084.3	78443.2	71588.4	196921	246108	138449	619573	395412	805265	376868	274770	101138	548696	5641.6	194878	202852	616838	56051	151144	20765.8	213100	689272	348142	294222	157216	828358	516757	283312
441.831	0.650063	8886.7	14074.1	7146.05	50025	0	34951.6	51325.3	49470.1	47607.5	55782.7	0	0	0	0	0	14693.4	22062.9	28713.4	0	0	0	18011.3	50976	0	46342.9	27748.3	40053.4	0	30121.1	22933.7	0	25258.8	0	63266	33127.4	20196.4	65259.9	16614.6	0	8886.35	83528.9	0	74047.2	74541.5	0	72366.7	0	0
442.17	0.404802	12200	23905.2	3.62813e+06	3.99802e+06	2.69708e+06	2.94862e+06	52116.5	36131.5	41249.4	31625.9	151546	85472.6	115793	169521	127998	152805	192394	88632.5	241778	96010.9	69822.1	133587	100689	110929	33892.1	90082.5	24534.5	137212	221667	73675.3	1.87324e+06	1.12412e+06	1.17053e+06	1.1922e+06	1.19168e+06	1.42826e+06	841136	977222	1.16354e+06	691737	1.18613e+06	1.58317e+06	1.0927e+06	1.04116e+06	463095	1.64026e+06	654003	821572
442.28	0.446815	66520.2	174575	55218.3	160846	203822	156772	250818	79628.8	228376	210677	240989	103264	281927	108716	45683.5	189876	361826	182852	179819	283191	38037.2	267578	281179	24275	29936.4	131589	63652.3	78597.9	51056.7	59082.8	114361	166018	36261.2	574740	172499	239202	47954.6	146576	202152	51397.1	240717	193985	223383	253532	62500.9	337150	128704	43420.9
442.364	0.777688	0	0	12405.9	11342.6	11029.6	4650.67	27915.9	42405.2	0	6156.95	142936	65437.5	2957.95	155559	68787.4	162844	180486	49370.8	49300.9	216120	0	0	0	0	0	7556.08	19860.3	0	9276.87	30425.8	27372	8428.4	0	33052.7	16158.8	57393.5	14410	0	0	0	1.28025e+06	1.2597e+06	1.11997e+06	953238	927635	1.27962e+06	1.43077e+06	1.22786e+06
443.299	1.06506	47363.2	136942	216038	330216	206827	280252	212055	322531	909325	98362.9	782519	1.7238e+06	2.56952e+06	4.07637e+06	2.78717e+06	1.90093e+06	2.70591e+06	5.85419e+06	7.5265e+06	7.31856e+06	134300	423835	291151	183043	247007	356992	277677	842577	695380	715222	63231.2	105487	196775	224091	321517	712133	680058	660848	674774	348907	197594	164828	284465	272625	271568	410391	352065	301160
443.345	1.2684	90136.8	1.61785e+06	6599.41	105222	152697	1.86282e+06	2.44599e+06	16395.2	136905	111965	6949.71	42020.4	21065.8	9178.12	103943	0	9138.53	47415.6	4768.02	15134.9	244207	424032	108174	375102	175730	14456.8	295609	18091.8	607840	285553	24503.2	0	281186	9733.55	0	20293.9	30156.6	0	17415.9	12339.1	5337.31	284472	21631.5	13946.4	5248.56	226396	3446.1	320206
443.389	1.66399	1601.4	23880.8	9825.39	12117.3	0	0	24838.4	0	41921	9655.26	0	0	0	0	0	0	0	0	9672.86	0	0	55482.3	45664.6	0	30814.7	13952.3	0	0	0	86037.9	77393.9	61353	0	261981	52874.1	177979	53407.2	95004.9	136133	0	41878.3	36807.9	24310.3	0	12106.8	58121.1	24051	31209.4
444.368	1.32361	26853.5	53038.1	0	0	42451.4	0	0	40286.5	0	0	18928.6	85670.7	57790.2	84517.1	143205	17668.8	71900.5	108764	122599	0	0	22422.7	27402.9	0	0	0	0	23724.5	20326.2	36120.1	0	0	6740.19	37915.7	22452.3	16684.3	0	36369.9	44947.1	0	767456	874467	641634	561893	539172	275188	886034	692536
444.374	5.91402	0	0	0	0	0	0	0	0	0	0	0	0	0	0	0	0	0	0	0	0	7910.72	0	0	0	0	0	0	0	0	5319.06	29034.7	40185.7	0	0	0	29546.2	12433.8	63087.1	0	40843	0	0	0	0	0	0	0	0
444.833	19.4022	0	0	49676.5	152879	0	0	0	0	0	0	31945.1	0	0	0	71317.5	518957	0	658974	143095	0	0	0	0	161297	0	0	0	0	0	0	0	141154	125857	0	92634.7	0	0	0	0	0	157011	0	0	0	0	0	0	255727
445.368	4.0803	15118.7	8154.44	19296.1	15620.9	73116.3	12826	44746.6	30169	57219.5	35158.5	131749	178144	0	0	122790	3498.4	0	79167.5	0	74601	146408	211370	240222	184933	662162	384287	255879	505017	591183	409530	383812	719090	480509	490475	946230	1.14768e+06	1.39549e+06	1.54509e+06	497145	1.20357e+06	15711.6	6204.12	0	15133.5	13381.8	62818.5	7898.31	17668.6
446.242	0.403075	237386	395434	73925.3	228310	443465	144363	388879	144152	251281	482972	689786	468588	293598	341898	387553	465772	372515	515291	333347	645605	106846	1.16898e+06	1.12989e+06	963436	544143	190124	341342	740521	170344	601532	2.18903e+06	2.67247e+06	1.28109e+06	1.05308e+06	2.73139e+06	2.86441e+06	2.15025e+06	2.43166e+06	2.25693e+06	1.59574e+06	642608	576488	874571	721439	348290	388380	841613	892306
447.163	0.325837	18551.8	0	0	12389.6	0	20824.3	27577.7	27304.1	0	23814.5	21037.9	0	0	43515.9	0	0	0	30487.2	49528.9	21234.2	0	0	0	58175	0	0	61616.8	0	64023.9	76887.4	1.58341e+06	2.01108e+06	820190	2.53338e+06	66513.2	2.95506e+06	80752.4	3.78288e+06	3.40038e+06	64808	33237.1	0	0	0	50853.9	0	0	0
447.321	0.474466	17412	10234.8	68910.7	124562	99874.1	108863	144335	145725	124248	116559	225545	109110	221313	111245	275114	330976	186786	240939	433848	179309	52214.1	369524	105819	29472.5	322529	101755	217568	399554	85333.4	64574.7	11637.3	57670.2	53048.1	102803	95473.4	74637.6	93806.6	94709.4	35166.5	46355.1	111943	70150.1	264803	278872	128082	217290	397247	291921
447.383	3.70675	0	0	0	8666.52	0	0	0	0	0	0	0	0	0	0	0	0	0	0	0	0	51396.4	106045	43071.5	183864	202785	180675	145446	260512	282816	199678	35554.4	0	33982	123811	0	149253	0	420378	554633	449008	0	0	0	0	10382.1	0	0	0
448.145	0.318487	19586.5	10799.9	18243.9	23766.4	27752.2	20604.1	67764.7	59255.1	60101	40531.1	25430.8	0	20625.2	66708.4	67706.8	20991.3	0	65160.1	53940.9	26906.8	0	128401	55028.8	112659	118324	90909.2	61294.8	134735	146636	102282	337988	26654.3	55979.9	73914.4	55921.3	37957.9	91085.3	44529	54065.7	76072.9	92236	70143.9	97051.2	107561	92942.1	91353.3	107959	123891
448.839	0.666912	18612.3	49488.8	42000.9	0	0	134813	75874.1	22943.7	90588.1	18387.2	60360.6	0	0	6972.24	0	19577.7	70032.9	0	53450.2	78650.3	0	4369.11	41020.2	69902.5	117318	20498.7	49621.1	0	32616.7	63657	20957	43140.5	50586.2	111185	51256.5	54592.5	106833	107319	0	77772.6	2026.14	0	113798	7564.59	38026.2	58359.8	139249	151834
449.142	0.303382	0	0	7775.73	19522.1	0	0	39863.9	21892	17200.4	50109.6	29423.6	19217.8	13003	39598.4	46539.9	40669.6	15263.2	44455.6	18150.5	101628	0	22966.5	0	48767.2	54408.5	54767	69475.6	19665.6	66988	79951.9	2.92109e+06	3.62298e+06	14613.1	167827	171657	46622	5.44065e+06	6.21543e+06	159502	183125	55009.4	38713.6	40303	18797.7	35001.6	48664.8	51653.5	91077.2
449.273	1.90733	0	167502	120151	293682	358016	441655	328106	238096	512390	302438	84664.1	66375.4	115087	135324	155200	101512	57035.7	340318	251483	246124	321753	198845	569306	145419	470019	261173	958920	501798	601578	810812	0	0	32579.4	404009	242364	416463	169171	115500	36084.1	172535	67231.5	61322	258285	442551	231490	262889	205226	264901
449.327	1.09194	1.90556e+06	1.8516e+06	397109	1.05539e+06	1.09232e+06	432775	542821	1.34712e+06	651713	796042	1.05487e+06	1.16343e+06	6929.87	34902.4	3.02099e+06	1.07185e+06	19165.6	2.44352e+06	22478.4	60563.4	20657.1	48149.9	100743	80398.6	97632.2	132966	206174	31442.4	53615.7	242354	38816.3	66742.8	1.04563e+06	56636.8	25230.2	85569.1	30597	100070	31306.1	107205	66259.2	261251	16902.3	133559	90860.2	182932	104365	40858.2
449.399	5.59345	0	0	0	0	0	0	35003.5	34462	28330.8	25677.8	0	0	0	0	0	0	0	0	0	25595.6	0	0	17165.7	5758.96	0	57470.6	45114.8	0	56200.7	70170.9	72457.8	21431.2	72319.9	34848.8	48702.4	40462.3	70821.4	43437.7	64116.2	61588.5	31173.6	20626.3	0	0	57502.6	29554.3	0	58431.8
450.334	0.651977	47406.2	14619.9	46899.3	45695.1	25202.7	30141.9	10177.1	48326.4	40111.8	47432.5	46788	73300.4	67536.6	365961	743616	291680	333677	53174.9	89095.2	436406	0	61750.1	138707	24099.4	78590.7	103399	136717	105854	69917.6	64977.2	632.203	27656.7	29986.1	29360.3	22606.9	29706.5	15950.3	24080.9	0	25803.6	27040.6	55820.6	62846.3	23913.9	56815.2	23196.2	86827.6	26093
451.326	1.22633	3.02892e+07	1.49767e+07	8.09199e+06	180081	3.78937e+07	9.93284e+06	1.41826e+07	2.91107e+07	3.6586e+07	2.9009e+07	66724.1	32070.4	40217.5	15566.4	31405.2	422859	92004.2	321760	57072.1	83389	29080.8	56432.2	36139.8	20718.3	15957.7	2676.04	28851.3	72653.3	16319.8	22837.3	50209.7	0	120664	0	46895.3	49404.4	39397	49797.7	7443.42	20847.9	575198	1.79871e+06	381484	1.1825e+06	628259	1.58451e+06	539097	145922
451.378	1.1201	157137	225400	823497	1.31187e+06	317476	253695	314582	224129	304154	312160	288119	38407.9	219234	77566.2	71105.4	95776.5	202851	154552	407308	222226	40789.3	47768.5	550343	199470	190613	91798.1	355797	400913	253026	139969	178948	205406	564673	199558	57252.1	313570	108055	277594	19384.6	67041.1	61919.9	309374	297385	408049	82175.3	231704	311181	183026
451.499	6.60183	0	0	0	0	0	0	0	0	0	0	0	0	0	0	0	0	0	0	0	0	0	8343.05	22592.6	14817.2	20893	23609.8	0	21399.8	0	0	5722.63	7179.64	14404.4	32358.3	18443.7	18450.2	4451.87	12484.7	20146.4	19485.2	5959.21	19940.3	23861.7	20702.3	0	31556.7	26486.3	26045.4
452.361	1.04745	1.45006e+06	796348	462616	2.28416e+06	1.93134e+06	631653	510680	6.6094e+06	8.43994e+06	6.24185e+06	153890	195185	124624	225318	23274.2	65879.8	140136	302316	402606	1.05573e+06	0	33670.9	0	0	0	6738.48	59557.7	0	65253.7	42196.7	221738	183691	161277	193938	137588	210138	235757	202864	375513	279379	2.87404e+06	110653	2.52661e+06	63274.4	3.58912e+06	6.64755e+06	2.72138e+06	5.03484e+06
452.483	5.9407	0	0	0	0	0	0	0	0	0	0	0	0	0	14994.2	0	0	0	0	0	0	0	36980.8	56688.7	21738.5	30676.6	48156	46402.8	50386.7	42150.9	50848.9	6877.53	21990	178643	76734.7	97564.6	82899.5	0	60275.9	63884.7	64109.2	28154.8	0	22145.3	0	36037.9	82219.6	48421.3	92984.1
453.348	1.69392	4.57893e+07	148359	1.89261e+07	753198	705441	124300	128410	5.60623e+07	8.2694e+07	6.56493e+07	0	0	29673.5	269670	405007	0	137462	525867	193496	13284	8508.16	0	0	9100.56	17286.8	37716.4	0	56073.7	8812.38	0	289846	8102.3	324545	23510.2	251082	5257.23	32398.8	3246.91	46941.4	32635.1	763856	3.76955e+06	406737	1.40969e+06	596729	3.26192e+06	997557	192163
453.373	8.05203	0	0	0	0	0	0	0	0	0	0	0	0	0	0	0	0	0	132212	0	0	0	0	0	0	0	13239.8	5015.55	12135.6	12947.4	18000.3	22825.8	23719.3	20879.3	35796.3	33034.5	41431.5	37857.7	35291.8	72219	45623.4	0	0	0	0	0	0	0	3069.86
453.394	5.19007	0	0	0	0	0	0	0	0	23046.9	40216.2	894817	390778	543845	193384	621649	607338	228812	1.33503e+06	480256	977245	0	0	0	0	0	0	46260.2	0	56957.5	86167.4	5955.88	0	0	50959.3	0	0	105558	38233.6	107197	73603	0	11787.3	30803.6	0	0	0	0	0
453.398	1.09108	99222.3	156110	274739	156344	188075	477196	358516	519556	382139	430465	67945.5	117247	73262.2	108945	304747	243962	319639	292111	458781	386630	68531.1	295338	432597	242772	315638	315201	230608	395770	320042	331378	172976	253654	314250	230120	488490	423707	405473	342700	383749	358552	295977	269181	459620	398661	230946	517726	522806	332835
453.442	3.66742	0	0	0	42752.4	23206.3	47004.2	62638.4	55573	41502	51175	8407.14	0	0	17217.2	0	5760.16	6844.33	8888.5	19954.5	0	0	0	0	0	0	20481.4	12927.2	0	0	0	0	0	0	0	0	20407.9	22007.9	16566.8	17267.9	24687.8	28310	31262.4	29321.9	32279.1	0	60588	63817.3	34819.2
454.171	0.337061	4247.68	0	25085.4	31509	22627.7	29977.6	59286.6	33194.4	50827.8	46156.1	322255	410150	77635.4	476823	485162	400631	293306	85659.9	357534	90008.5	47406	118365	83043.4	89947.4	100833	172005	92651.1	117660	102373	116309	25920.8	0	0	89180.3	108340	95965.2	43614.8	77516.4	137776	75456.5	77983.9	74511.1	68312.4	84063.5	0	71833.8	122953	130339
454.286	0.453315	21765.2	81820.5	73827.9	74153.9	122493	77103.7	162419	127966	98660.3	133972	189605	62056.6	138329	107099	23273.5	83396.4	173682	50243.4	231301	147140	13766.2	128637	0	62332.4	124438	22130.5	26635.6	19251.3	31485.4	37189.9	26859.9	45281.3	61713.5	56440.7	43182.7	15349.6	109534	29927.9	107914	48114.6	94135.1	109164	20018.9	82372	72886.9	81311.2	204743	27095.8
454.328	0.50974	14539.8	200171	22693.4	44450.8	35130.8	38586.3	50866	107935	48548.7	49045	0	8118.78	12878.9	3332.12	29935.6	0	9239.49	8752.11	22486.1	0	0	0	0	0	0	0	5221.21	0	21405.6	13747.9	63284.7	0	14492.2	32204.9	56410.6	69283.9	61103.6	5625.26	0	76362.1	14951.6	0	32260.6	8548.82	36663	37195.2	48001.6	4955.04
454.374	1.03212	232249	222688	205157	319887	190298	228259	269314	211122	246319	228712	155994	97639.4	101506	187293	0	548575	419474	242935	487962	491773	82893.9	337192	454577	324693	361069	439080	579055	594293	579675	535442	9725.71	443011	65106.5	480686	440900	45466.1	552287	33050.8	534929	45392.3	197422	182371	129786	85106.3	129603	266620	286836	162561
454.41	1.04413	35329.9	10925.8	15022.1	29079.1	24365.2	25126.3	38605.7	35993	0	13502	0	0	0	7502.34	5507.17	0	8091.77	0	35489.5	23793.1	15453.2	79169.1	24511	82050	0	15693.8	0	0	0	11913	0	37650.5	0	8962.19	0	19369.7	29975.3	27885	0	0	0	42725.7	88564.8	112692	6661.09	0	0	22552.5
454.498	7.41913	0	0	0	36347.7	31729.5	22000.7	38116.8	39166.5	0	31330.9	0	0	0	0	0	0	0	0	0	0	3017.78	27763.8	23716.5	25269.6	30789.1	114491	108296	18794.7	14040.6	26446.6	0	16908.4	15967	6797.18	9626.89	10767.1	33770.1	30695.7	19619.3	29375.5	22890.2	37334.9	0	41227.8	16983.9	59337.7	59645	0
455.181	6.68809	0	7816.22	26996.9	0	20190.8	0	70026.1	76405.9	0	0	0	0	0	0	0	0	0	0	0	0	0	0	34283.5	7167.69	0	0	0	39867.8	0	23020.2	12352	22806	66187	79777.7	102552	78472.8	37601.9	49733.2	41738.4	62879	29555.8	40368.7	69363.8	72170.6	30122.1	68285.8	92032.8	90901
455.378	0.715122	46654.3	73254.8	89037.5	90535.8	10972.3	85416.1	49783.9	91379.1	13241.9	80436	0	0	0	0	0	94941.8	27413.3	0	49353	77978.8	22654	12146.4	0	35657.3	54100.8	48447.2	105591	91522.7	92727.7	105787	0	0	47248.4	64719.7	66498	0	118355	84370.8	78050.5	0	63380.4	65311.9	86212.2	77111.3	98828.1	83790	78640.5	101655
456.187	0.325317	12619.3	42148.9	51381.2	48966.7	49311.9	77636.1	104856	84563.7	160632	123657	13087.8	954143	747564	780365	127563	999742	841792	1.30069e+06	1.07425e+06	1.11676e+06	104902	49383	226713	251580	239305	215133	247400	328750	272626	275768	73965	79176.6	57912.7	82864.4	129340	193308	213455	258356	178661	160533	58570.6	29782.3	41210.2	218300	170773	162747	280993	256729
456.405	1.69037	67050.4	90752.8	47317.4	74186.1	49772.2	102426	0	0	73955.6	0	22816.3	5328.89	0	0	0	0	0	0	58637.6	0	0	8097.66	0	0	24399.5	23202.2	0	0	0	0	0	7264.99	108600	0	0	0	0	17025.2	10580.2	11245.1	651987	1.08559e+06	590693	507178	454376	1.06883e+06	799329	565477
457.303	3.61715	25550.1	0	15422.4	31564	28341.1	36730.4	33715.3	50756	22933.9	44427.4	0	0	0	0	0	0	6362.1	0	0	33673.1	0	0	0	0	0	0	23010.8	0	22850.4	54662.8	0	0	237900	0	0	20879.1	50645.8	32551.3	20035.7	36411.2	9169.54	9596.45	25410.4	19782.3	42417.6	30351.4	23576	44658.9
457.39	2.74419	0	33117.8	92935.3	202792	119346	183477	87260	24990.1	32800.7	40153.3	73191.8	48617.2	26767.5	34809	124502	99844.6	70067.3	84358.4	103454	0	20032.7	44015.6	209463	64356.9	73730.1	59436.2	58944.6	103932	23203.5	0	11743	135368	134487	81320.7	102244	53001.3	47826.5	64243	67896.4	68340.7	30721.1	116922	99852.9	102494	82818.5	172758	164598	96620.2
458.324	0.417248	66955.6	188346	153562	114009	168546	215296	189956	171694	187942	173841	138237	58770.9	148670	115207	416300	130238	153056	146227	384270	447577	208839	74969.3	254028	178162	72066.9	121566	255863	189770	124571	99048.7	55658.2	104876	67849.3	217078	145926	226884	191867	202955	218277	143990	53042.2	164744	163860	171676	179033	185680	155546	185312
458.815	0.182008	9382.79	39449.3	0	0	15856.5	30377.1	16650.9	0	12570.5	42273.6	0	43738.3	0	9278.29	0	0	0	0	27548.6	0	6935.38	26683.9	0	0	0	6111.29	0	8922.82	6203.33	0	0	0	9174.55	0	10030.9	0	20053.6	23442.9	13286.7	19012.6	24489.9	22345.2	40641.7	13364.4	5471.22	35609.6	6102.87	8893.04
459.236	0.344598	0	13968.8	13700.8	12720.2	34809.4	11154.4	53357.4	20117.9	69812.1	32537.3	40377.3	30341	60296.4	215407	57913.2	54995	77834.6	35752.3	55437.5	77215.3	52798.2	52497.9	44063.7	36664.9	32996.5	50092.7	51232.8	48521.5	4743.23	86001.6	0	0	15474.8	64020.7	0	14264.6	70348.8	89030.9	56394.2	152606	25124.8	31726	45323.4	31703.6	129888	88485.7	57131.6	113186
459.275	1.92752	0	0	0	0	28867.7	0	68375.4	92632.4	111117	58953.1	0	0	0	4463.17	19211.4	0	0	0	43669.4	54853.8	0	7219.35	32073.5	15812.9	18463.5	64610.2	57924.8	0	118414	52013.9	0	0	19625.3	0	91472.4	46391.7	83239.2	59650.9	8922.04	34270.6	0	12966.2	51775.4	48837.1	65459.9	61802	0	98208
459.303	2.51787	229799	402107	403401	284299	36851.7	414243	17517.3	20437.5	361866	19641.8	0	0	0	0	0	0	0	0	0	17868.9	0	7337.43	0	0	14333.8	0	0	10445.3	87646.3	47020.1	0	0	0	0	0	0	0	0	0	0	53143.6	12066.6	0	17927.6	59491.4	28373.9	46465.1	19761.1
459.314	0.665773	0	12171.3	0	12091.5	15483.2	1695.18	28097.8	36028.6	90759.4	51773.9	86550.2	0	39842.1	0	0	87411.5	0	57072.8	104450	9422.91	7050.41	78596.8	442963	47650.1	67059.8	0	0	3997.87	177803	119936	51119.4	91234.4	103551	111027	98218.3	59495.5	105476	21087.2	43215.5	0	14408.5	102191	65782.1	0	59546	11491.3	22973.7	45289.9
459.451	4.50479	0	0	26138.7	56951.9	41754.3	53653.9	61770.7	59961.4	36886.5	45209.1	0	0	8244.69	11665.3	0	9126.3	13156.7	0	0	0	0	11228.9	8562.33	0	15977.9	0	15043.8	35814.7	0	0	0	4508.07	14445.9	50037.3	38588.6	37311	43970.5	0	29608.7	36563.5	0	37230.2	30899.2	48128	22094.6	60069	53804.2	58177.4
460.145	0.315283	0	0	13261.3	23472	25894.8	20449.5	28765.1	25378.8	57541.9	42608.9	0	0	0	0	25858.4	0	41842.9	0	0	0	0	101430	39539.1	76920.3	0	47152.6	51162	0	49335	0	0	0	0	85477.8	66161.4	58712.1	0	47494.2	37548.8	0	0	42212	60815.7	88389.1	41097.2	59430.8	125286	109164
460.32	1.88192	64590.5	127468	314832	579961	274068	616124	250753	911038	557357	195986	0	0	0	0	0	0	0	0	0	0	457030	320038	1.55788e+06	376363	926491	1.05154e+06	561332	1.37624e+06	624421	776346	4.88678e+06	1.04876e+07	8.31077e+06	3.39522e+06	1.87299e+07	9.27635e+06	5.95038e+06	5.81028e+06	6297.46	6.98186e+06	468778	514511	1.91479e+06	1.35735e+06	624774	498285	1.34836e+06	1.69384e+06
461.142	0.30238	0	0	0	0	0	0	0	0	0	0	0	14545.2	0	0	19559.8	0	18196.8	28228.8	41397	34928.6	0	0	0	0	0	0	0	0	0	13961.1	132129	217762	118761	230662	3.1811e+06	329429	4.35489e+06	416829	551347	572926	11781	0	0	0	28760.2	0	0	28288.2
461.305	1.47346	0	11562.6	5833.82	5500.28	27721.8	11836.2	81032.6	31335.5	12193.8	47746.4	92220.7	77800.9	90922.4	42992.7	8070.45	0	15747.7	17073.3	99430.8	29695.4	21588.4	7437.6	3423.42	20929.4	11060.7	38174.4	46997.4	14632	45852	70665.3	320323	5873.42	522752	1.05856e+06	13220.9	50726.6	1.4112e+06	23950.9	887301	1.60636e+06	43147.2	22189.9	16306.7	32112.3	151961	16632.1	53733.1	103753
461.33	0.488387	10486.4	0	245898	0	93047.3	7899.19	0	0	0	0	0	328589	0	391978	375601	315731	134640	0	0	233503	0	120632	0	0	44566.8	0	85473.1	137959	77452	0	0	0	0	294888	0	0	52884.6	0	0	0	0	0	0	57500.1	0	0	69703.6	63401.2
461.356	2.53838	400154	1.0813e+06	932294	720922	388553	499016	902811	533968	774216	642057	186658	1.07307e+06	534242	144439	2.6572e+06	824815	133711	2.01499e+06	1.33594e+06	1.20538e+06	0	20005	31173.4	0	17123.3	34638.5	12421.3	212772	58574.1	25142.8	417365	504745	70769.4	15107.9	455158	391186	363390	49476.6	559197	658196	59783.3	49465.6	8260.23	47291.8	63864.4	89966.1	132033	0
462.343	0.841685	64813.2	91341.3	80713.5	103759	10055.6	73677.6	0	92496.5	54400.1	89399.9	122740	68345.4	114755	52806.9	106580	58898.1	105726	116088	183952	0	60735.5	85307.3	24900.8	45212.7	61564.6	85598.9	72728	65516.4	9699.53	8016.51	0	0	35645.9	0	44746.8	33972.5	0	8856.67	63570.2	55358.7	0	0	94137.3	60432.1	67403.2	0	64335.3	211283
462.415	2.10032	752523	1.35438e+06	24140.7	20937.2	41247.5	48678.2	13868.4	41234.3	50015.4	54450.5	75512.8	0	59633	0	6180.09	102614	87681.6	9397.31	73052.9	17281.2	0	0	71856.1	0	0	0	25612.3	28860.6	0	0	26988.2	76727.6	8432.08	90805.6	0	87442	13683.4	72673	0	0	0	0	0	4138.93	0	0	0	90883.2
463.122	0.299227	0	0	0	0	0	0	0	0	0	0	0	13191.2	0	38571.2	27797.5	20388.1	0	15847.7	25729.6	38804.7	0	17964.7	0	14695.1	0	16983.4	0	9557.06	9463.85	21469.6	1.28326e+06	1.35768e+06	332794	1.72881e+06	10282.9	1.75086e+06	1.85896e+06	1.75384e+06	1.67053e+06	1.64189e+06	0	0	0	18389.4	25245	23488.8	21691.4	0
463.166	1.17076	0	48477.1	63088.3	22735.1	0	19227.8	128405	55421.8	122140	41751.7	286537	0	0	0	0	181009	0	91950.2	0	24560.1	0	59748.8	0	0	0	113131	46578.5	201483	61134.2	75752.5	315274	470573	217405	691397	594709	520200	501205	46653.4	6433.28	4360.17	18290.4	43376.2	0	67716.6	97905.6	32268.7	69388.4	113548
463.265	0.350922	7026.26	39116.1	22843.8	26395.5	57652.7	24760	80029.1	42254.4	60686.8	49465.9	85399.1	85918.1	85222.3	155360	192592	110848	179487	79420.6	259900	190194	66024.7	136760	131171	65602.4	157520	275892	212523	213091	227515	217112	43077.3	0	37611.6	75786.4	87033.2	90319.1	293711	281205	282846	286235	126598	53346.7	95765.2	179751	186239	112531	239759	205372
463.321	0.675427	18854	16260.8	41651.7	144498	91984.1	153057	145208	127934	113019	106796	37453.3	31737.7	48202.8	64803.2	60960.8	74378.5	87167.7	65775	94753.9	74960.8	0	127546	140847	36493.2	60633.7	107231	125842	76538.2	157618	126974	14380.9	75102.7	78358.7	120831	120434	25972.6	78571.4	90789.7	27642.6	90105.5	134693	140577	157127	144364	13223.8	146607	164709	167696
463.378	2.19462	145381	0	24079.3	7359.59	47855.5	8553.09	30358.5	60827.4	0	7316.22	0	0	9767.97	0	0	0	0	7364.14	0	0	0	162002	0	221261	253709	122773	93642.9	283663	313908	248818	179471	608127	570469	703403	271417	1.06518e+06	506598	1.16923e+06	28306.2	1.17351e+06	0	0	0	0	0	0	0	0
463.844	0.644831	0	16502.1	0	25562.2	0	16998.6	16923.4	39961.8	27071.2	33173	0	0	0	0	0	0	0	0	0	0	0	0	0	0	22687.9	41056.7	23441.3	48152.8	30792.9	13175.7	0	0	0	0	42812.4	20737.8	13317.8	18384.2	45329.5	0	43496.7	43786.5	39496.8	39606.1	0	69189	45049.8	58479.4
464.249	0.336222	0	17275.6	23505.5	30550.7	41309.5	0	33971	23346.3	53893.6	39068.3	27132.8	161314	23229	149760	122900	208588	207105	194710	231812	201912	118080	281279	0	0	122942	41010.4	237612	308179	276738	57078.2	47734.2	81150.2	17665.5	125694	0	98333.3	77497.9	154148	0	46965.1	25520.2	82346.5	144835	141110	49656.5	94495.7	152938	152815
464.393	1.68912	46263.3	54205.5	35059.3	379803	9611.88	38866.6	45041.8	509411	15315.8	64050.5	2124.5	4793.95	23349.4	72061.4	97511.4	0	0	14149.3	30596.8	10857.8	0	6539.66	13039.2	6820.34	0	0	19694.6	0	16567.5	0	291671	363556	0	225368	15603.8	396186	5955.03	345975	609422	364179	74615	3534.64	0	33439.5	15407.6	101161	0	50535.4
464.41	3.77197	12459.8	5067.64	17645.5	7401.84	35029.9	10123.2	19741.2	0	5519.48	0	0	0	0	0	0	0	11866.2	0	0	13410.5	0	0	0	0	0	0	7392.06	0	0	14400.5	0	13809.2	25689.5	0	0	20865.6	5185.45	0	5161.71	7579.84	50714.4	15495	19138.4	25209.4	7118.32	552.235	20122.5	26457.3
464.757	18.9825	0	0	0	0	113250	0	273854	0	79093.4	232618	0	132261	0	173246	0	83386.3	201141	0	0	232479	0	0	0	0	0	351488	123683	152226	242885	127298	137264	114908	0	185475	0	0	244030	204637	0	138550	0	0	100542	0	0	291268	228777	267254
465.137	0.304185	0	0	0	0	12885.3	0	21541.1	43737.7	20999.4	15620.4	65417.1	20638.3	12873.3	19360.7	66968.3	81623.5	71333.9	90267.6	67790.6	112760	0	23338	29285.5	50441.8	69957.2	116598	49871.6	58671.1	90703.3	96401.6	4.36953e+06	4.72176e+06	30282.6	100570	46516.4	49028.9	6.93788e+06	9.07365e+06	86300	9.04047e+06	9313.32	30319.3	26266.4	71877.5	91968.7	51710.8	57871.6	34450.6
465.282	1.10784	15770.1	32021.1	16653.9	0	59921	28642.8	27576.5	54436.8	23710	20082.9	125643	69536.4	60570.3	133230	139014	68396.5	89272.7	22820.1	73152.2	16428.1	69375.9	107033	14560.7	100381	16104.8	258378	19178.8	16851.1	110647	67718.9	0	0	670294	28755	37595.3	68007.4	220312	11455.9	82109.3	33304.3	6394.72	8778.68	42655.2	18907.3	268718	38505.7	17808	33102.4
465.324	1.12194	77701.6	168816	56381.2	11834.5	191223	38746.3	6665.64	12501.4	15500.7	156397	398115	32273.2	452424	279537	1.24353e+06	444795	475902	775950	109557	163637	32405.4	185058	66548.1	242621	170984	200957	152845	326703	418454	283766	15041.6	0	81309.3	0	48019	40326.7	35253.2	21777.1	77628.4	26200.5	28547.6	12256.2	94142.9	58223.5	158769	51295.6	24242.3	61424.9
465.377	1.64471	61525.2	130782	122198	72369.4	73338.1	92612.1	103664	104635	113190	34251.5	110598	39040	76017.7	0	136418	116095	192877	14337	0	166468	31365.2	80808.6	192850	110850	0	7396.41	6121.93	4097.31	17695.1	65163.7	13122.9	13854.3	1.69043e+06	1.83046e+06	1.00709e+06	1.88992e+06	2.49879e+06	2.63004e+06	5.25264e+06	3.05047e+06	9740.94	135059	79626.1	70518.6	106976	203997	268328	198984
465.394	4.75098	236448	214967	241404	245789	253336	273518	285160	254171	258598	244920	2.35347e+06	3.49913e+06	1.83685e+06	1.49145e+06	6.34489e+06	1.45058e+06	972673	5.32737e+06	6.89439e+06	2.46593e+06	1707.83	162769	169884	38227.2	122927	312635	233479	210451	252912	309090	36592.1	112085	607271	138902	292661	187815	341878	288580	486314	293312	225984	178973	163496	252917	347644	308814	239661	248881
466.17	0.442967	153282	189579	116403	104508	242319	76093.5	135858	88546	80936.4	187739	32999.9	32548.7	0	31604.3	43720.4	69318.8	56650.2	89769.8	34561.8	50113	28365.6	115040	84045.3	126059	56306.5	111306	0	66177.9	77857.7	34508.5	131178	342512	306270	241000	282001	232312	184187	223433	263702	199198	292270	290794	212147	260478	208663	210134	103223	205743
466.281	0.439653	0	31808.1	3902.15	0	25545.8	0	44219.8	22598.7	18518	0	64181.4	0	0	52090.9	0	56136.6	0	0	68953.5	0	24897.9	73983.7	62608	0	0	0	44643.4	0	56424.2	12896	0	43895.2	0	0	0	0	50560.8	0	0	0	0	15127.2	33829.5	0	0	24802.8	0	0
466.322	1.47888	248257	261223	141289	311090	163916	229688	273033	198701	349395	236252	84494.2	91942	60109.1	141122	272318	245217	105236	181779	269253	10852.6	1.82286e+06	4.06787e+06	2.2131e+06	7390.58	5.1028e+06	42511.1	3.41781e+06	7085.8	31439.3	82725.8	0	0	143516	0	0	0	16884.4	0	0	0	16181.4	0	9876.2	0	0	0	9737.23	12443.7
466.397	4.8396	20493.8	54980	105612	87711.9	95512.7	75796.3	152495	166365	134638	150485	691218	1.32603e+06	555006	448558	1.79193e+06	410445	406151	939286	1.46371e+06	1.03337e+06	16016.5	55547.5	68568.4	50894.9	71197.6	191814	54201.4	67954.4	120164	93354	35080.8	18411.8	241761	151205	189077	65558.7	114937	81100.9	248632	86403.7	73288.6	110052	124736	53197.6	66070.2	162762	42981.2	76212.5
466.498	7.2563	0	0	0	0	0	0	0	0	0	0	0	0	0	0	0	0	0	0	0	0	0	0	0	0	0	0	0	0	0	0	0	0	0	16639.1	16653.9	7253.37	0	0	0	0	0	6892.02	13083.9	9823.47	6848.05	17902.5	13775.5	16586
467.353	1.71335	37999.9	1.56498e+06	468242	123102	119755	1.54146e+06	618334	879671	70775.5	321535	344850	674224	379909	801295	1.44678e+06	520206	744742	647359	647018	1.05679e+06	40474.2	200853	9493.36	16788.2	122164	177271	31710.3	4255	8690.73	528677	2982.34	37236.6	38031.8	90913.8	94256.8	6989.12	67627.2	23312.7	49245.6	42728.6	47386.7	42555.1	94440.4	19458	44429.2	230307	42114.6	26770.5
467.373	7.36406	0	0	0	0	0	0	0	0	0	0	2.02021e+06	0	828410	964577	2.70239e+06	2.03385e+06	2.01064e+06	3.28691e+06	1.82276e+06	3.59133e+06	0	0	0	0	3196.53	13535.6	0	12047	0	19646.3	0	0	5299.22	0	0	0	0	0	0	0	0	10953.3	0	7474.69	34374.4	24728.7	47950.3	0
467.392	4.40578	38684.5	28047.2	0	134323	43327.3	115359	175482	158326	121420	174332	1.24509e+07	1.93435e+07	8.16421e+06	676556	4.50126e+07	667702	720920	2.50131e+07	1.24359e+06	1.34163e+06	9594.26	16213.1	64286.9	0	79657.1	74917.7	29789.4	129335	73252.8	113764	26733.5	22698.1	2.02528e+06	107331	116726	118137	149388	50711.8	18814.8	35985.1	69737.2	59465.9	65652.6	0	0	172218	143257	104518
468.309	0.810359	12582.9	257609	18040.4	24724.7	14603.5	8450.61	44491.8	62212.6	20109.3	29078.4	289640	188771	296499	144935	413045	161432	141057	186896	171917	326216	484575	1.06893e+06	641618	1.08511e+06	1.37025e+06	801308	964484	681080	1.22209e+06	1.0322e+06	0	18559.9	85127.4	0	0	36402.1	8954.05	37920.4	18210.7	20647.5	12527.9	0	13314.9	10556.3	8580.56	91507.8	31459.4	32339.4
468.413	4.5292	0	0	7947.41	31414.1	26179.9	40639.6	46722.8	41567.4	19586	41151.9	3.92337e+06	5.90245e+06	2.51367e+06	2.65271e+06	1.34999e+07	2.4742e+06	2.42024e+06	7.74439e+06	8.13636e+06	5.08852e+06	0	0	0	0	0	0	0	18822.5	0	0	0	0	399860	0	28057.8	29927.6	0	21439	25503.2	20814.7	0	0	7964.38	32520	21619	37943.4	27954.1	41444
469.368	2.50235	322075	619582	1.14799e+06	100521	121460	640203	1.27016e+06	306671	55249.8	42817.7	112246	59735.5	164855	364732	273857	138001	350846	159459	1.02456e+06	395127	0	40544.8	38852	30154.7	28579.9	11245.5	67853.8	79345.6	64191	77440.1	52515	39040.9	47798.6	65523.4	89287.9	52988.2	98382.4	71350.3	51197.8	34651.4	84902.4	33669	46314.4	16144.6	85399.5	80228.3	50230.6	31874.7
469.473	3.95397	5111.45	29303.5	121991	216977	138451	88032.7	118117	195259	139209	184619	62333.1	0	25709.3	100859	57208.3	33771.5	85476.2	98107.4	69165.1	117299	0	130905	144287	78524.9	74707.6	110548	60072.8	138096	41189.4	80679.1	42813.7	0	56847	187820	207134	169264	123296	109780	66445.9	98790.4	140387	163170	114858	132962	53863.8	226021	213960	183994
470.166	0.319162	0	9155.43	0	15383.8	0	29075.7	45392.6	36040	43805.3	46474.9	0	0	21133.4	51274.5	0	42014.8	31160.6	0	0	70675.7	33975.8	97670.9	0	0	61577.8	105995	0	55487.9	0	0	19100.1	31568.9	34462.3	83119.7	73757.5	54046	65507.8	83995.1	0	82351.5	65495.8	43270.7	66628.8	70565.6	0	67924.8	96562	103446
470.319	0.659967	230137	71513.2	180982	182813	463105	152174	240473	285156	228146	202610	255486	91326.6	269047	70012.4	186398	201664	291976	206551	385689	284188	201838	553377	384974	45081.9	168911	96216.2	410602	654531	453971	478126	70964.6	202883	107019	132899	139497	130297	346006	193742	25693.3	190876	152415	161001	186877	153700	233254	206013	193988	328528
470.368	1.41671	15627.7	174647	210534	73284.4	171645	132086	120602	115325	48010.2	107500	7464.3	26354	66764.4	59725.4	4006.82	70061.4	144648	56049.3	97289.5	109965	40037.5	57926.3	89707	31136.3	406731	4729.17	146941	111775	85936.2	36347.4	222415	182147	146902	63127.8	219540	49503	51152.7	193111	128659	243408	29000.2	165309	159262	110325	41952.9	10901.8	100535	104885
470.457	4.88924	0	20092.3	87031	140904	123281	132021	174334	158497	115922	137491	55111.6	11886.5	65653.3	33019.5	0	0	34902.5	0	118521	10650.9	0	33787.1	103871	101506	74803.5	43452.8	82238.2	118190	49871	71202	47024.6	73579.9	67627.7	53349.1	76041.4	141952	123390	105949	111183	112954	71933.8	79533	143178	80693.2	20481.4	140515	140893	159841
471.319	4.11931	14006.1	10301.7	15764.8	19713.5	4120.41	14622	36531.3	39843.7	27984.8	34434.4	0	0	0	0	0	0	0	0	0	16498.1	0	0	0	0	0	0	41755	0	0	34166.8	0	0	0	0	22227.6	3323.7	0	16310	19618.5	19425.5	25712.2	9690.44	5879.65	14030.9	51078.7	48493	43595.8	47613.7
471.372	0.735957	29063.6	75037.5	92481.3	38818.5	79785.3	78275.5	85429	77017.4	90239.8	79847	0	43840.7	15982.4	3308.18	41394.7	77314.8	26509.4	18503.8	7123.38	21000	36428.5	64877.2	54952.8	55565.9	89228.1	76591.4	66861.5	144330	104621	72569.4	28444	23445.3	55028.4	27170.3	62333.2	72743.2	188125	79881	71532.7	35991.1	73746.1	71562	13763.8	89714.3	101820	102334	103734	96238.4
472.401	2.19728	42752.5	0	11830.4	0	0	0	64490.8	0	55617.3	8848.06	86831.2	100228	313461	206691	467085	184200	233602	206205	210741	727126	0	0	6892.02	0	27515.5	23542.2	10374.4	11483	7106.36	48713.2	0	0	0	0	117054	0	0	67728	5039.46	36661.5	84541.3	109874	43331.4	71751	49668	102940	102261	77506.2
473.318	2.28948	30634.2	29778.2	64406.5	68762.8	72634.4	15004.9	132433	119981	101658	37448.3	127419	188976	121225	17349.5	420193	37768.8	76348	22014	79565.1	120069	5405.5	21310.5	23527.2	16745.8	77749.9	39127.9	102315	115191	127387	35125.4	7473.61	38583.7	6574.29	15373.3	38437.7	89041.7	58332.2	105633	139474	144253	32171.9	34300.3	37611.3	30652.8	36777.6	41480.7	138307	35046.2
473.41	4.34057	0	0	0	0	0	0	14016.4	0	8725.48	0	0	0	0	0	58694.6	0	0	28641.1	20381.9	0	285254	558442	530884	832893	271410	571844	330459	1.1162e+06	819691	383970	324718	270911	359310	422713	410044	450835	398920	420958	419062	375535	0	0	6795.39	7535.84	0	0	14216.6	10367.1
474.26	0.460695	1.86379e+06	1.82445e+06	829741	3.34051e+06	2.73507e+06	4.02372e+06	2.56365e+06	1.63367e+06	2.66885e+06	1.85631e+06	479061	431897	489276	180284	258482	457922	281707	392144	271237	269324	4.71715e+06	1.8736e+07	3.7884e+06	7.37207e+06	2.00337e+07	9.54701e+06	1.91106e+07	2.09762e+07	2.51613e+07	2.33845e+07	1.57734e+06	1.94073e+06	4.80082e+06	1.83187e+06	8.12903e+06	3.21952e+06	1.75498e+06	2.33631e+06	2.55127e+06	6.24769e+06	1.90231e+06	1.06695e+07	1.7299e+07	1.5033e+06	1.54631e+06	6.08689e+06	1.34136e+07	1.70124e+06
474.379	1.30891	85139.3	0	45164.3	0	23756.7	0	141773	79369.7	19752.6	10045.3	1.09573e+06	1.36242e+06	753114	421463	527868	615053	745709	1.76368e+06	29559.3	535383	6.86783e+06	1.59207e+07	1.15813e+07	1.85408e+07	1.88555e+07	1.25148e+07	1.26931e+07	2.34402e+07	2.09008e+07	1.57888e+07	0	25817.3	40025.6	0	0	2129.88	0	75946.7	22259.8	12468	0	0	0	102246	29111.9	0	0	11703.6
474.414	4.30238	0	0	0	0	0	0	0	0	0	0	32577.4	38302.6	0	14998.9	76214	13922.3	12539	49003.2	69002.7	0	86043.5	175803	154093	74593.2	176133	176096	112804	314138	251822	103615	68001.1	118636	0	33633.8	78946.2	144065	130807	132036	148262	107316	0	0	0	0	0	0	0	0
475.183	0.33291	40383	10823.6	14891.3	15674.2	10869.3	12283.7	20860.6	14031.9	0	30836.9	0	0	0	38490.8	56148.7	53567.3	58596	0	25672.3	57294.4	0	0	0	0	26540.7	57753	8902.42	91324.8	15167.4	45307.1	47703.1	57778.3	1.17605e+06	70974.2	78026.7	77935.7	60807.5	3.72536e+06	105840	116619	25665.7	17408.5	70073.5	67427.2	108892	58958.9	59848.6	93779.7
475.263	0.47141	458833	418058	13833.4	884729	639110	1.05961e+06	576724	201185	623853	449588	88855	33940.8	91597.3	0	60925.3	21878.2	114365	91325.8	70247	179472	1.20209e+06	4.92354e+06	984161	1.90501e+06	5.23383e+06	1.29678e+06	4.92876e+06	5.63418e+06	6.66303e+06	6.17147e+06	287100	42119.6	1.25735e+06	257166	1.93582e+06	683851	297883	406036	495733	1.55775e+06	401431	2.78668e+06	4.55253e+06	227204	362512	1.46919e+06	3.57271e+06	438756
475.297	3.23897	0	0	8761.75	7093.11	10843.8	7210.77	33698.3	29778.6	19706.3	0	0	0	0	19146.9	11790.7	8098.29	17455.2	0	0	56633.1	0	0	0	0	0	0	0	0	0	0	0	0	0	0	4280.5	0	14199.3	0	8409.92	19386.2	0	10516.1	0	4140.49	11761.4	16531.7	20675.8	33135.6
476.275	0.430828	26902	39683.4	97439.1	130241	128293	138904	31937.6	159898	216212	189181	72994.7	265503	380706	255599	205912	349566	247695	325831	180715	333087	69695.3	841884	386577	269423	947786	379272	966016	152890	1.17116e+06	978440	424651	631665	106286	806109	244396	53916	707243	782949	166460	40048	214934	431415	651697	50316.6	49578.7	280942	557212	276347
476.331	3.23173	0	9615.76	10625.3	4714.99	8264.66	0	26945.5	30887.7	25679.7	10891.9	99683.7	177282	96078.1	4376.94	523035	175260	172197	426274	59998	22827.5	0	0	0	0	0	0	0	0	13751.2	19872.2	0	0	0	0	12128.1	10441.8	41808.2	18755	17286.9	0	24006.9	83511.7	7633.09	1824.38	16504.6	409824	11835.3	14426.4
476.393	1.67273	18608.6	1.6891e+06	2.80911e+06	34476.9	1.96969e+06	122819	3.28136e+06	3.016e+06	108623	50594.1	55798.7	20375.4	19519.7	62735.8	91502.2	39689	71253.9	52438.8	125931	35727.9	375636	59119.6	107081	20944.3	60313.9	35777.7	90250	94442.4	56783.7	566045	356859	60753.9	378389	40926.3	81422	57995.4	1.34536e+06	92208.8	1.07958e+06	23935.5	43245.9	29275.8	27605.3	70632.1	26341.5	262581	114190	40101.7
476.41	2.75747	0	34140.3	61303.7	95376.5	70135.4	79835.8	160580	130758	103117	119626	58230.3	14536.1	62312.5	12032.3	44618.3	71762.1	76040.8	35751.2	49981.6	92531.8	0	69337.7	80501.4	66677.4	39599.4	39324.6	65447.7	95232.5	9800.52	26876	42652.7	0	10349	107598	111452	102097	90924.9	90499	97026	90410	88144.2	100159	132074	114853	71724.7	157985	153005	135783
477.137	0.300073	0	0	0	0	0	0	9868.62	0	0	16534.6	27453.7	21361	18330.8	31719.6	48788.9	31703.4	31080.4	16388.3	27948.1	63098.4	0	14772.2	0	15876.7	19234.4	25006.4	0	14391.7	18663.1	21603.9	1.05774e+06	1.3141e+06	516928	1.616e+06	1.46488e+06	1.6715e+06	1.87301e+06	2.1474e+06	15077.5	2.01723e+06	16147.6	8734.71	17509.1	0	22547.5	17526.4	27131.3	7897.54
477.377	1.28232	204523	430590	376308	752919	432015	171777	653032	652434	482243	164372	0	0	4199	0	0	0	569897	1.40612e+06	16142.2	0	0	0	8734.54	0	0	12259.5	4577.84	40709	0	0	15280.1	0	142721	0	0	0	0	0	6137.08	0	0	5906.42	14213.4	6737.1	0	21740.7	0	0
478.329	0.414137	10438.8	35527.1	11583.1	65114	64669.9	79750.8	88066.5	77113.8	86503.1	73090	207359	102109	234434	72706.4	140915	426882	288661	162737	245910	24189.7	82607.6	177046	59350.3	155421	245021	341140	200021	81104.2	28787.7	24554.4	124147	263679	50985	275052	240334	219532	197691	217848	99008.1	170586	78664.5	85504	201224	127315	31041.2	80122.4	127804	59461.2
478.347	3.212	26787.2	33358.1	42020.1	43084.1	53958.8	43439.2	49578	69476.3	48076.5	50410.1	391506	524084	516660	753835	1.16276e+06	452988	351643	754357	1.49558e+06	1.16154e+06	0	0	10656.4	0	0	0	33352.4	0	0	19432	0	12437.6	0	0	0	35050.3	80599.8	24241.5	0	42211.6	41227.8	39303.2	30498.5	43233.1	47123.6	36156.9	31581.7	19544.4
478.778	0.15455	0	0	14565.7	5020.23	4409.87	0	0	0	0	4841.99	0	0	0	8434.84	3994.49	0	11606.5	3035.29	0	0	0	5033.99	14336.3	0	6191.7	0	4398.81	0	8439.49	0	0	0	6396.35	6566.79	0	4684.44	5617.47	3148.56	3460.22	0	7256.05	0	3195.13	0	36187.7	63588	2993.51	7467.5
479.117	0.300805	0	0	0	0	0	0	0	0	0	0	0	0	16449.3	20620.1	33088.1	17624.5	0	0	29609.9	52348.2	0	0	0	0	0	0	0	0	0	21886.3	899516	976362	255274	1.24905e+06	1.0977e+06	1.32296e+06	1.42031e+06	1.62095e+06	1.46546e+06	1.5636e+06	9968.84	0	10572.9	0	0	8464.02	0	0
479.35	1.58962	431000	283113	367694	1.73853e+06	469018	299708	159857	216958	1.18798e+06	260841	307992	405988	459069	4209.69	510682	487507	290876	344094	397254	717229	34370.4	198619	101908	143148	197680	251203	390057	47946.9	17770.9	579883	10631.5	14073.4	139958	282820	23103.8	11112.1	14602	445809	632810	335444	60613.9	63885	14706.6	73615	166577	0	141722	48056.4
479.371	3.64352	26786.2	36096.4	23364.6	22232.7	73905.8	107705	230057	220386	167808	212587	2.07982e+06	2.25624e+06	1.31526e+06	2.96094e+06	3.94725e+06	2.3814e+06	2.41537e+06	3.3375e+06	5.25655e+06	3.92531e+06	0	0	0	10150.5	15793.5	86220.3	63634.7	36970.2	64157.4	62324.8	0	56593	85314.5	65214.2	224018	111494	122232	135129	197577	175577	80943.9	64548.3	153427	100109	126889	156053	149734	218163
479.41	4.88127	0	0	0	0	0	0	0	0	9074.83	0	132997	199426	28418.3	66086.2	269577	78651.1	68727.2	131834	279546	138653	0	0	0	0	0	0	15047.2	0	0	0	13412.9	0	60848.3	27753.1	4715.96	5133.81	33947.9	62574.1	53944.2	14831.8	3377.09	0	0	0	0	0	0	1775.76
480.245	0.355457	8207.44	19317.8	27827	15356.6	21360.2	0	36204.3	30844.6	37549.6	30106.3	36653.6	50673	46476.2	66128.2	0	60159.4	28140.3	133637	71664.9	60671.5	46330.2	137852	71839.4	48310	115954	96767.6	142869	92920.7	86864.5	66609.5	114984	94470.4	171072	128958	119274	120237	34723.7	99028.6	97110.4	0	38283.6	34178.4	45824.9	40246.7	95397.7	64864.5	78911.6	76792.3
480.316	0.972255	1.57627e+07	1.25896e+07	1.37056e+07	2.14045e+07	1.07209e+07	1.13737e+07	1.50342e+07	1.12861e+07	2.45252e+07	1.44031e+07	1.18965e+06	871392	877604	928156	951777	703723	995210	899298	1.00651e+06	816128	108958	105347	0	132755	118190	10280.9	14794.8	158098	12090.4	59904.5	0	0	3.01191e+07	15708	19912.4	26418.7	20336.4	110336	21425	23626	9729.91	87979.2	31946	24346.7	75579.1	76313.7	59363.2	32202.3
480.376	3.67749	0	5156.97	5371.16	6690.06	14856	33539.8	59874.1	58613	46109.3	53390.5	597098	878449	394449	863849	1.78027e+06	705118	422628	1.0008e+06	1.48944e+06	1.18266e+06	0	0	0	0	0	0	0	0	0	0	27860.6	0	1997.99	12891.1	26630	35808.5	13883.3	25972	73216.8	17849.3	27925	11255.8	33131.1	7841.05	8800.62	49813.6	63900.6	55706.4
480.377	1.83399	175773	161456	0	103605	299577	72552.1	85118.5	233534	307522	271569	0	0	0	0	0	0	0	0	0	0	13515.9	39567.8	33397.2	95808.6	116706	34542.8	140224	78636.8	186758	129812	0	25310.4	52549.7	44792.5	14787.2	87017.2	43274.8	65074.8	63838.6	94155.3	11095.4	0	0	6756.21	33545.9	7838.13	20200.7	0
480.426	1.16332	8043.85	14115.3	19246.2	66973.8	66100.2	63837.1	71427.4	43316.9	0	53280.7	58108.6	7351.6	85470.3	0	0	8065.56	59459.4	28341.2	62524.4	14943.1	0	52631.8	69991.5	40928.4	37033.6	15039	28855.4	24423.3	0	0	28454.1	61971	0	37124.4	0	29163.9	0	31606.7	13068	0	382460	404416	349555	293758	222030	519052	25044	25898
481.169	0.311625	0	35544.6	23093.7	39220.2	37736	38686.4	83832.8	77714.2	35571.1	19181.1	11257.7	12241.4	60668.6	50585	61750.3	61811.6	96695.1	146285	156713	235068	24033.7	143793	106197	129869	144937	226237	157443	156517	220610	231337	1.044e+06	1.10764e+06	11632.3	11116.9	29979.2	12730.9	21812	19712.1	32183.4	50668.9	28132	22893.6	34168.7	118518	176020	57312	222793	192240
481.316	0.898967	3.86737e+06	3.65468e+06	2.81149e+06	5.32239e+06	2.94038e+06	3.52958e+06	3.81663e+06	2.8169e+06	6.02214e+06	3.6705e+06	278977	205978	296807	185556	255250	0	274695	204602	204191	166804	27091.7	6675.4	116049	79585.7	30631.9	212012	215598	110741	273082	124641	0	0	8.16222e+06	243139	153930	314247	89870.4	426339	92614.5	53514.6	77149.3	107921	112195	32829.8	170486	428925	183218	123094
481.374	1.34455	416583	193125	26569.9	7757.98	7694.81	30059.6	15239.9	27951.2	1.59849e+06	30819.7	0	17221.5	0	0	0	0	0	0	0	0	0	0	36442.9	0	6443.99	3344.32	0	0	86576.2	11271.4	176289	651286	801143	516852	407819	763662	963877	706182	12810.9	22297.9	18972.3	72835.1	14313.7	36484.2	18210	18699.6	37849.8	0
481.394	3.75035	0	9635.12	3340.8	0	0	9087.16	0	10337.9	0	0	0	196923	0	235751	381312	0	0	0	0	261682	0	0	0	0	0	0	0	0	0	0	1537.43	0	52528.5	0	10521.5	7705.89	14407	24530.2	6435.29	4571.95	1467.15	0	0	0	0	4005.16	0	0
482.324	1.26858	373393	2.0729e+06	2.05398e+06	2.42458e+06	1.41578e+06	1.30608e+06	1.9984e+06	1.87575e+06	2.24524e+06	2.0236e+06	302848	324509	431136	347682	405451	340166	243394	457799	400723	437866	10532.8	104012	122584	70281.8	88450.7	66502.8	57869.2	87478.3	38329.3	50684.8	33196.2	97678.9	7.48343e+06	73090.6	91832.2	97758.6	99530.5	48958.9	198718	91847	555130	471680	392096	349499	300621	572385	480404	485222
482.367	1.04796	21441.6	9098.58	41874.1	67539.5	52221.2	167099	226703	56513.1	59616.4	83147.1	0	0	0	0	0	0	0	0	0	0	0	23376.3	31302.4	0	0	46954.6	38961.1	43614.2	20268.5	36654.8	50305.5	35203.4	189581	208104	125003	240330	275586	137735	470171	102609	39787	42560.5	14482.1	59864.1	17396.6	61765.7	62537.2	22847.5
482.457	4.66743	16144.6	57908	93478.8	0	0	0	231108	0	0	0	0	0	0	0	22846.9	0	64735.9	26160.9	7587.2	24072.6	0	0	0	8415.86	41639.9	0	96904.9	0	73605.1	0	0	54308.4	0	0	182071	196968	0	107883	322443	149957	165588	92114.5	103401	0	213477	0	0	0
483.33	1.13307	85444.3	503775	539913	570581	474087	585589	716301	535352	635745	569938	30792.1	115656	67492.1	276946	178478	180480	214714	80536.3	392443	135827	180090	39994.5	154543	379872	290684	6050.14	142102	39072.3	28234.7	223778	0	81145.7	509526	122212	235388	0	155934	11358.7	0	0	271914	59062.2	75972.9	297926	375158	90932.7	137286	0
483.36	2.4677	8.2629e+06	1.25143e+07	2.42606e+07	2.32871e+06	2.42494e+06	40454.6	3.02051e+07	9.01296e+06	123661	155567	241647	58354	372264	686452	528755	324079	462178	422684	99187.4	590750	0	3931.82	36013.8	28473.7	32412.5	50124.7	61883.8	92538.4	106366	82212.5	7575.12	9285.36	27680.5	22695.4	73588.8	46264	64237.4	36308.2	63184	10801.6	34446.4	33890.8	48119.5	61357.2	39004.6	106539	97655.4	81394
484.328	1.01195	15833.9	26463.8	72141.8	137345	69367.7	147581	354718	70093.5	66636.3	535327	73170.4	27876.7	25817.7	74507	83509.8	190215	137182	184372	154363	185134	32114.3	180258	381041	170073	192905	585484	390885	9994.32	18314.9	15753.5	4308.46	320407	94808.8	228263	143868	11500.4	392121	93158.4	10615.9	12784	343982	282783	5718.58	262864	543459	180456	175421	189620
484.364	2.45095	1.91409e+06	2.25753e+06	4.50795e+06	456159	542296	6.43388e+06	7.32647e+06	2.05295e+06	568949	412803	43085.7	50789.1	90819.2	168174	71578.9	81921.8	101587	105436	155580	157467	0	0	0	0	0	0	0	7502.92	0	0	0	0	54628.9	14618.4	0	0	0	0	9635.37	0	0	88124.2	151512	0	0	91852.8	5907.84	62643.6
484.472	5.336	5.61565e+06	3.5017e+07	1.26741e+07	381878	115615	5.71692e+07	515454	280097	5.95984e+07	7.00552e+07	3.18573e+07	1.32652e+07	2.40551e+07	3.59339e+07	2.02962e+07	1.24507e+07	213579	116807	304012	147515	22813.6	3.36992e+07	348722	3.4637e+07	5.10183e+07	4.83998e+07	15065.9	58134.2	17823	4.08584e+07	2.38021e+07	136313	4.77688e+07	6.97436e+07	7.01854e+07	97540.4	6.06028e+07	372087	284324	52804.6	4.42359e+07	364101	87185.9	11975.6	161457	8.25218e+07	634338	513297
485.363	0.628235	43291.8	106744	135276	130940	69310.7	116309	139987	127185	116137	96787.8	102978	2519.02	4313.8	61454.5	54853.9	148433	36793.4	10720.2	47506.3	54969.9	27532.3	92962.3	95482.3	39481.8	34712.3	82312.4	85686.4	124150	58243.3	142745	39070.2	64835	67608.5	43010.4	35332	100346	49632.8	49725.7	101169	44417.3	104928	118115	45900.1	71708.7	75858	106461	104095	91364.9
485.476	5.32845	1.67801e+06	1.127e+07	4.06519e+06	36135.4	2.04686e+07	1.87131e+07	2.78649e+07	2.65109e+07	1.92108e+07	29578.9	1.03128e+07	4.22001e+06	5.18298e+06	4.5312e+06	1.33465e+07	7.05663e+06	1.4184e+07	1.38158e+07	2.17207e+07	1.61669e+07	2.81282e+06	1.38555e+07	1.85632e+07	31605.6	1.67282e+07	1.58365e+07	1.17192e+07	56251.1	22099.4	38797.5	2.22536e+06	1.21128e+07	1.54993e+07	111579	2.31641e+07	2.0063e+07	95219.3	57809.7	1.59735e+07	42387.4	1.43027e+07	1.76042e+07	53558.1	1.63571e+07	1.24425e+07	2.68054e+07	31397.4	2.40621e+07
485.504	4.34335	0	18861.4	14023.7	28199.3	9410.93	23346.7	27121.6	0	21237.8	28121.9	0	0	0	0	0	0	0	0	0	0	0	13934	15493.5	0	0	0	24086.7	0	0	0	0	5414	9424.62	11015.5	21668.7	0	0	20564.9	20805.8	20817.6	34171.2	27299	29886.5	19811.4	32726.6	0	34372.6	0
486.39	0.602587	9296.34	4068.88	0	57492.7	47806.6	69655.9	56105.4	0	0	29164.9	0	0	0	0	0	0	0	0	0	0	0	0	0	4940.58	0	0	0	0	41928.3	0	0	0	0	0	0	19532.2	0	22468.2	87653.1	41411.1	46309.8	28704.4	0	7999.99	102799	101047	62336.2	49706.2
487.181	0.312966	0	10949.2	0	0	13850.6	16687	18507.4	30213.3	18562.9	21484.8	30929.3	13786	1.10997e+06	40948.6	20135.1	42489.4	38556.1	1.57165e+06	24880	96294.7	0	0	0	0	0	0	39981.4	88353.5	10324.1	45473.7	0	0	0	37861.8	0	32137.9	88455.5	45952.9	46950.8	63134.6	60831.4	38626.9	47054.7	49250.3	34759	73887.3	75122.8	69234.9
487.337	1.13941	0	0	24579.9	24535.5	24936	24333.9	69248	47489.4	36736.7	28741.2	11295.6	33775.7	0	15958.4	0	0	18022	6723.56	36773.9	0	38788.3	31016.4	515927	10252.3	36537.1	49992.1	29677.8	58709.3	129885	15445.1	42823.8	0	146481	29941.8	272591	29983	214027	39468.9	160696	24760.9	16859.2	17521.4	55392.8	33343	11341.8	44725.8	62852.6	54931
487.376	4.31908	7457.35	8102.87	0	5387.93	38997.1	31698.9	75786.6	98115.7	63209.5	77081.8	0	0	0	7947.32	0	13877.4	21551.8	0	0	141626	0	11346.5	22859.3	0	10415.5	118196	92183.5	0	107767	214340	28840	16767.9	42565.2	34365.6	123532	87111.9	164143	88389.3	220987	201767	99646.1	32596.1	57596.4	54195.4	188884	135805	108123	118486
488.286	0.509128	97514.6	167805	102347	38886.1	268559	26615.4	24131.3	18356.9	338035	5321.46	331004	356507	297959	65674.8	130236	482141	603023	452361	213209	84715.4	178083	389594	284901	441303	531105	302840	421107	13590.7	513084	330622	210244	503488	231575	504194	20424.7	272979	278807	565530	278731	205986	13389.3	32562.3	550418	42983.9	58632.5	20588.9	18339.4	55029.8
488.358	0.468609	0	139626	0	78057.2	127145	0	0	125047	78276.9	77100.9	1.66878e+06	1.92542e+06	1.0607e+06	1.40341e+06	1.10985e+06	898360	1.44214e+06	1.3616e+06	1.24943e+06	2.31911e+06	50546.9	194751	220635	252178	268043	277591	215450	395538	78867.5	210852	32405.4	0	11777.9	29678.1	60589.7	95349	91631.6	55623.6	76593.3	14989.1	78039.9	47286	135205	130586	0	61433.7	275029	182259
488.379	3.19838	74438.4	21190.2	25653.9	45963.9	102525	87765.1	72917.6	19067.1	75359.9	34322.8	1.83781e+07	2.95864e+07	1.37673e+07	86648.4	4.07506e+07	2.41341e+07	1.4424e+07	3.81095e+07	184888	313951	0	0	0	0	0	10770.7	17314.8	9892.56	40570.2	14556.3	16023.6	82970	12044.6	40711	105678	16479.5	12803.6	45525.4	51078.3	76461.8	36888.3	4979.05	42785.4	90870.1	54168.6	33288.4	35181.8	119596
488.446	1.84255	0	0	0	8982.13	0	0	0	0	0	0	54113.6	5155.06	0	61519.5	420680	0	0	304774	312224	176380	66951.4	140256	23374.5	135800	164717	0	76494.4	36017.5	130013	10594.6	569981	562381	151403	304907	225281	450524	308712	1.0906e+06	96986.2	185450	0	0	0	0	0	0	0	0
489.337	0.764938	0	4547.79	0	0	0	0	0	0	0	9475.39	182679	463404	430667	500286	740030	532364	1.30546e+06	473042	570203	1.07576e+06	37499.7	159561	0	105703	94394	0	0	44359.2	0	0	0	0	0	0	0	0	6780.43	0	0	0	48053.7	9883.96	0	50274.8	0	0	109260	0
489.387	3.61195	0	0	4163.26	0	6451.6	0	0	5436.5	7828.17	0	2.03923e+06	3.40312e+06	1.63652e+06	1.56377e+06	5.54038e+06	1.55906e+06	1.66751e+06	3.89222e+06	4.92708e+06	2.51704e+06	0	29132.3	8771.13	0	0	0	17959.6	17136.3	0	156967	170826	1.2399e+06	512875	383746	766973	1.07277e+06	481218	727007	765721	907279	9947.06	0	0	19066.1	2936.78	0	0	0
490.156	0.312213	0	0	11463.3	24883.3	0	27266.7	42410.1	0	38870	0	15045.2	0	0	0	21335	0	0	0	34267.6	44868.8	0	89174.7	0	0	43859.1	66454.7	41859.6	94642.5	21382.3	66069.5	0	0	31093.3	50249.7	42846.8	54827.8	58933.9	43841.2	0	62058.2	45911.7	61697.4	0	38697.3	0	26954	111180	71510.4
490.265	0.446158	8884.15	37719.8	117690	142026	203271	79928.2	141019	113919	31983.5	17234.7	335391	307674	385420	256683	231112	346101	137105	355870	390907	368658	118562	48868.3	42342	208715	307526	349187	24174.8	545348	355711	47336.6	187020	294280	47812	417501	63967.4	369418	206855	41064.5	110347	136695	288517	397045	329800	332403	37091	53913	505849	441100
490.426	3.06391	5422.67	9343.31	21174.9	37475.1	16162.4	29927.7	41281.2	39675.2	47116.4	45719.6	1.49245e+06	2.25692e+06	3956.8	213141	721290	207789	1.13679e+06	1.83153e+06	3.24551e+06	1.344e+06	80329.2	126829	54709.9	89012.2	22515.6	0	21753.8	95243.9	10152	21919.6	32482.7	55749.9	70899.1	78199.6	9189.06	137093	316935	47347.4	53107.9	42148.6	31229.1	28354.8	27443.8	33535.5	30427.9	40462.2	58910.4	47029.5
491.33	1.20935	66219.8	65504.2	0	17093.3	0	18545.8	7109.73	59533.8	5266.19	47970.9	49644	33569.8	79729.5	98173.9	94998	68313	122899	70712.5	143039	145019	31186.2	122414	51133.9	66539.2	45024	191827	66879.3	6571.15	91364.3	8889.56	0	27223.4	94849.3	0	22994.4	0	24179.3	0	74741	10461.8	32776	52062.6	8440.89	9499.09	55409	164304	132165	17798.7
491.404	3.40875	10269.5	28292.6	0	38637.8	31232.8	0	51863.6	52498.3	0	25980.7	162351	38987	106065	119947	91152.2	101925	0	69743.3	0	0	91774.1	224212	10466.8	178207	194032	259226	72256.4	492907	457673	35862.4	15023.3	33040.4	11348	47866.3	22995.6	38488.6	96767.3	38338.8	319938	49923.2	36592.7	19472.1	32022.3	15691.4	56096	33018.8	37843.8	45804.5
491.41	6.5919	0	14421.7	0	0	0	0	0	0	0	0	183669	310174	253931	239678	451108	220934	80047.2	920569	444254	486822	0	0	0	0	1467.83	0	19400.3	19075	21281.4	30730.4	0	15334.6	0	0	21824.1	13893	41791	14433.6	40494.2	0	0	11261.4	0	0	20481.7	15246.5	16053.1	17755.1
491.465	5.41869	0	0	0	0	0	0	0	10693.2	0	0	0	0	0	23781.9	0	0	0	0	0	9675.65	0	9367.55	20845.8	19063.1	0	60916.1	37368.8	48265.4	18755	64328.5	1.12681e+07	5.95266e+06	3.47814e+06	23502.8	1.36407e+07	99538.6	8.17172e+06	36726	222113	92588.5	0	0	0	25718	46901.7	56773.3	49543.9	57631
492.171	0.319463	0	0	20022.2	27957.5	21813.7	26458.3	51508.6	0	64800.2	58806	79879.6	20689.1	38996.9	72551.3	0	77095.8	40491.4	185528	82274.8	279357	21598.8	113549	109441	0	115084	106898	84751.2	129001	135741	0	26775.2	37008.9	25048.2	357539	303714	43581.8	71297.9	540518	64852.3	136233	90806.4	76833.2	92546.3	98813.8	59560.8	75973.6	112098	128155
492.405	3.0504	92742.3	0	0	0	0	0	0	0	4145.56	0	4446.1	0	126209	2329.8	12805.9	0	0	12636.3	17991.5	8702.1	0	0	0	0	0	0	0	0	0	0	480822	38070.9	511091	15393.3	12326	574444	290583	18942	263353	249553	0	0	0	0	5223.03	0	0	0
492.441	6.62967	88726.6	98758	124483	119063	99803.4	0	157963	64609.4	0	56613.5	126387	208043	68538.1	26078.6	301944	22837.5	99191.6	250921	184282	127392	33339.1	81540.4	128537	50294.1	91338.3	99545.5	153752	150571	215455	246332	67541.7	120922	160892	144766	164662	134629	283797	159329	262503	201687	176726	138108	130715	138162	227357	183088	169149	170238
492.478	4.8367	0	0	0	0	0	0	0	0	0	0	108294	137636	142474	117113	241660	126895	163797	267401	133544	164502	0	0	0	0	0	0	0	0	0	0	4.81517e+06	9.66656e+06	279724	1.23237e+06	4.76876e+06	3.80772e+06	3.00568e+06	2.96936e+06	2.48723e+06	5.90152e+06	7216.21	0	0	0	3775.71	0	0	0
493.169	0.306227	0	10343.5	10901.2	25164.7	35919.7	32353.6	46801.3	49979.9	63377.3	43285.4	28938.7	24168.4	15383.3	45922.2	42484.6	29936.7	43863.7	9548.09	29163	55276.1	7940.98	50492.9	86165	58337.4	20556.4	115134	94781.4	96855.2	124386	170096	23062.3	547907	45981.2	77787.8	40953.1	50544	138687	95766.8	70004.4	148814	26154.4	59262.9	19037.8	16032.8	31401.9	79047.7	117980	129740
493.401	3.1542	81212.8	24188.1	7776.98	22211.3	28690.2	13094.2	6522.97	14693.6	66936.2	22466.8	0	321387	130204	183756	312001	174444	123127	369729	566798	530934	0	4937.77	0	0	0	0	0	0	0	0	128931	75339.9	70445.7	155735	98103.4	156669	180198	132116	220188	147444	0	0	0	0	0	54895	0	16222.5
493.43	6.61532	15828.3	0	32148.9	12744.5	23739.5	0	0	0	0	0	1.71482e+06	2.63475e+06	996369	872415	3.61201e+06	942983	959743	4.01562e+06	3.83716e+06	2.16562e+06	6265.54	22719.6	26539.4	9926.26	21394.8	62698.3	54694.8	49694.3	72028.1	71868.8	12605.7	0	48479.4	40990.7	38212.4	38204.3	88162.1	51383.4	87811.8	67895.3	50922.6	40356.1	36106.7	0	64379.9	0	0	43379.3
494.324	0.719151	29579.2	0	8097.62	4106.05	40939	25903.3	37536.1	25874.9	13088.5	25192.9	59003	29671.1	0	91955.7	38326.8	66471.8	87443.3	19571.3	0	78720.2	93531.9	188038	1.24853e+07	115702	154515	52375.8	81694.5	239469	242189	1.9443e+07	0	0	995108	0	0	5962.14	0	0	22260.1	0	0	49024.2	7518.98	0	26664.9	42975.2	0	12477.9
494.367	0.555001	24468.7	52835.5	56109.2	66174.3	96151.8	64872.2	80555.7	75747.4	0	73204.5	0	0	0	0	0	0	0	0	0	0	0	64429.4	57502	27996.4	85455.2	50523.5	49978.2	211268	118396	108499	0	0	20789.7	39700.1	48383.3	41972.7	51259.5	51997.7	0	42025.8	46274.7	26952.9	30259.8	20242.6	54222.8	76693.7	73590.7	0
494.493	5.96195	0	113768	441893	743240	697875	641510	804608	861406	285718	370809	0	0	0	0	0	0	0	0	0	0	224019	323233	2.12865e+06	432408	755929	395490	0	106418	119453	310458	1.29565e+06	2.0709e+06	3.82759e+06	3.80087e+06	2.47198e+06	1.54221e+06	1.04156e+06	524230	452547	608726	823704	840811	1.55841e+06	632772	252741	1.25765e+06	985116	1.39226e+06
495.332	0.755993	60584.8	152373	666431	32134.5	37280.9	9445.37	8065.29	8554.71	29074.1	111034	28175.8	16858.3	0	89339.9	81337.6	43251.4	123019	89079.7	312983	108793	2.69016e+06	5.86544e+06	3.82923e+06	2.57509e+06	7.51836e+06	4.601e+06	5.15198e+06	8.21844e+06	7.57159e+06	3.01253e+06	78887.5	88786	115035	156431	51219.3	158475	128193	114500	142098	126369	0	28725.6	87018.5	75777.3	156411	100231	82094.4	78046.2
495.345	3.58585	0	0	0	14323.2	11991.8	0	28716.8	29050.3	0	23818.4	491090	773975	504880	379948	1.4004e+06	662430	718589	1.44505e+06	1.53196e+06	756986	0	0	0	0	0	0	0	0	0	0	0	0	0	0	0	0	0	0	0	0	7159.87	10265	7516.35	0	4154.54	20643.1	34509.8	24345.2
495.389	0.72371	0	0	0	0	0	30301.5	73783.7	62739.2	86132.7	0	0	0	0	0	0	0	0	0	0	69313.9	0	37326.7	10859.1	31482.7	0	44694.5	0	58370.4	50047	87553.4	9337.19	15357.4	17238.8	44995.7	23496.1	83452.1	115373	78375.4	56005.9	0	33572.8	56033.4	42444.3	0	47983.5	11022.1	72162.3	59960.8
495.441	5.3448	0	175761	82438.5	498530	267043	465400	892598	642631	591724	736347	1.71784e+06	1.7099e+06	1.26411e+06	931550	3.0074e+06	1.25238e+06	1.31807e+06	2.40135e+06	3.59811e+06	3.03302e+06	41060.1	207227	358526	219684	291023	432778	299707	527662	393311	483518	44975.1	172200	319333	500477	585508	452886	463375	402135	526118	496778	253245	248457	274966	417967	321701	438054	512396	616003
496.34	0.908392	7.74659e+06	7.55763e+06	6.38428e+06	8.67099e+06	5.45162e+06	5.70936e+06	3.38107e+06	6.41472e+06	7.89502e+06	5.87663e+06	2.07168e+06	2.06033e+06	1.9317e+06	1.87032e+06	2.39686e+06	1.06684e+06	1.76219e+06	1.31011e+06	2.17178e+06	1.84645e+06	604493	944293	800397	1.25997e+06	1.02017e+06	678970	657616	1.48451e+06	1.42473e+06	815317	267308	335781	1.13731e+07	222884	271500	312336	293992	283439	307893	331531	1.02101e+07	1.01467e+07	7.91807e+06	6.45587e+06	6.90302e+06	1.12253e+07	1.04467e+07	8.42881e+06
496.39	3.84875	47443.1	134322	218537	405009	41274.3	397552	411123	293232	250147	257010	18222.3	9347.6	47946.4	57221.1	177862	79170.1	115179	123312	247392	162785	0	0	195964	0	0	119384	0	0	0	0	0	0	179894	106376	0	0	0	0	0	102125	172694	96732.8	118866	153345	86721.5	178899	184917	211497
496.444	5.3536	0	0	17109	142555	84239.4	195371	266790	201718	165785	239950	5.76491e+06	8.7007e+06	3.20063e+06	3.60066e+06	1.30448e+07	3.50728e+06	3.23992e+06	1.19062e+07	1.3605e+07	927356	0	70003.7	107569	93161.1	88645.1	89887	86778.8	160583	137470	156774	13322.2	49656.5	89603.8	149374	187883	146566	161532	125103	159189	155958	63163.8	61687.7	81720.6	117022	104087	203151	73276.3	189669
496.473	5.41657	0	36127.1	44649.6	15370.5	48787.2	0	156788	17354.8	18171.5	19885.3	153198	18780.2	55145.2	177610	187888	123859	419092	33122.3	419956	205919	0	56771.2	123708	74398.3	94791	100634	139224	132197	99029.2	81859.4	0	14463.7	38429	149403	105056	32964.9	73406	104546	243022	146389	86666.4	46815.4	82642.2	55176.2	95204.6	134703	100498	70590
497.343	0.929393	1.91632e+06	1.9108e+06	1.50884e+06	2.26433e+06	1.48198e+06	1.57196e+06	1.66695e+06	1.54106e+06	2.03324e+06	1.44867e+06	505058	523504	516717	474076	636073	250001	420832	639026	444524	420804	149910	168774	80719	282833	192023	80317.5	156135	310681	273609	70413	1.58421e+06	4.14992e+06	2.88456e+06	1.59919e+06	5.41502e+06	7.38585e+06	7.66743e+06	39953.8	1.01518e+07	8.26558e+06	2.5671e+06	2.5454e+06	2.07099e+06	1.54168e+06	1.74506e+06	2.69703e+06	2.59645e+06	2.09724e+06
497.39	3.88975	0	5460.12	7139.35	77401.9	0	48156.5	46374.4	43004.6	52342.1	38273.5	425258	232833	612880	975773	979405	489300	865432	644393	971039	1.29171e+06	0	0	0	0	16319.5	0	0	0	21161.8	0	91185.2	95295.9	296114	210377	666182	4883.18	25205.4	515706	1374.42	998524	13484.7	8494.3	11104.8	20230.5	26937.2	30867.2	61998.8	2891.8
497.42	3.13278	11217.1	32667.4	81665	37323.5	0	32649.8	49386	52392.9	40226.4	58483.5	0	0	0	15858.4	0	0	8747.09	6653.49	34726.7	0	0	0	9188.01	0	0	0	0	5298.64	0	0	6789.5	11162.4	48432.2	36622	0	35128.5	0	27595.1	43125.6	0	0	16816.8	0	21984.1	33271.2	42881.1	27426.4	42549.5
497.476	4.85685	0	0	0	4025.36	13530.2	18978	8279.32	0	14582.1	18388.4	11202.7	0	0	94601.5	36859.3	19926.5	121473	12157.7	33208.2	114984	0	0	6158.57	0	15179.2	19098.3	0	4573.12	0	0	0	0	0	17950	4283.46	16869.7	9989.12	14638.3	64195.7	8811.37	15176.5	0	0	9238.63	49119.6	27263.4	7172.72	32665.6
498.115	0.531222	262045	315596	188966	321280	307836	290437	294124	300072	284142	294811	0	0	0	0	0	0	0	0	0	0	22103.2	23909.2	0	0	0	12689.2	0	29575.2	31526.2	24185.1	129288	142622	124541	117805	116428	133014	109647	124157	111102	70232.2	193348	219193	209801	76770.5	120090	253326	167679	82411.6
498.197	0.32567	9586.2	29297.2	32339.9	46274.9	44454.7	43486.7	64593	52041.4	58360.7	80025.4	113165	46966.1	136732	187931	115966	136375	117520	100012	127297	160783	47797.5	167893	173597	86686.5	200240	153795	114613	182680	85150.8	186303	514500	639895	117474	763009	659300	833011	627239	1.05353e+06	895237	1.01237e+06	89726.9	88227.4	136237	142941	157982	70577.3	153835	185905
498.346	0.911023	171473	246568	0	0	175724	110442	0	122236	188734	136337	148720	36989	130742	74137.7	82684.5	79222.8	181019	95206.8	34496.9	0	46287.8	218006	134129	0	157916	0	295684	79747	93290.2	0	517693	526265	337885	2.72141e+06	1.85688e+06	2.52132e+06	2.54709e+06	2.86342e+06	3.59364e+06	2.93293e+06	313346	490165	85413.5	104459	212709	401376	286118	189952
498.403	2.78273	18357.7	39362.6	79441.1	141460	72587.1	89349.2	159876	131934	95054	105198	106091	260268	29529.1	6439.96	262772	130149	53218.3	111020	46438.3	87601.4	0	90116.6	121604	30706.7	22438.3	26814.2	49304.2	103813	52986.1	66040.9	40673.5	47527.9	32588.4	81786.2	72097.5	65150.7	0	94878.8	81820.4	71821.8	105762	110058	87617.7	87302	0	157539	115421	138020
498.427	1.07328	0	70673.3	79157.9	109942	80771.3	116343	143906	117039	127500	110192	0	0	0	30026.5	24865	0	77535.5	65217.9	0	98671.1	14259.2	0	85190.7	60913.2	73699.8	71731.1	90883	90818.2	83044.5	68848.1	0	22221.7	16895.2	121784	126363	132803	111173	117268	132448	107972	83295.1	110770	93638.2	127423	99147.8	182890	142726	117724
499.143	0.300728	0	0	0	0	0	0	0	0	0	13442.4	20673.8	0	0	37187.3	57095.3	37165.6	23992.3	53297.2	37782.3	64741.1	0	17529.1	15724.9	0	34845.2	47448.1	20139.9	0	51158.8	35250.9	0	58410.7	0	22993	106313	33237.4	32642.1	0	21595.7	21875.5	12344.2	9025.73	0	0	0	0	34609.1	19056.5
499.404	0.679417	64543.1	176033	246919	185776	208289	197264	245891	238162	258614	223856	40424.9	0	0	60596.4	0	163501	182145	60669.5	143161	195634	58798	86633	187782	144889	142002	186835	212364	209797	204359	248204	28081.7	177365	114643	185596	176180	184763	235322	313715	203429	333658	160879	195149	254559	186976	233081	278408	199601	207523
499.41	3.39653	0	13996.2	0	0	0	9493.34	5112.3	11599.2	0	15665.7	8968.32	54569.8	23958.7	9099.69	25077.2	0	5806.32	0	49212.2	25269.1	0	0	0	0	0	0	0	0	0	0	40263.9	65188.4	173280	251537	335636	269826	193497	355919	636660	614079	0	0	7578.88	6909.83	7072.8	0	27795.7	25694.7
500.112	0.529814	459596	306159	567867	224453	505326	223844	500924	533649	458207	498419	0	0	0	0	0	0	0	0	0	0	37604.2	48303.5	12877	51592.7	0	31636.1	12909.3	58559.7	55623.3	35575.7	239039	236268	223499	226948	195026	255631	181428	210974	176736	136601	325780	359738	153007	341270	62542.9	423644	92446.4	293009
500.38	0.510503	162090	402884	411549	449319	468987	487593	519726	448305	497568	425734	292941	90871	258943	301569	91258.7	318369	415972	310942	491388	215643	174548	407777	417106	445280	473611	528423	500364	452950	459354	410612	251403	348284	382813	547758	487464	467306	649743	544405	285180	465279	465717	66528.8	568256	510677	63554.3	587963	555084	538124
500.413	2.7151	11860.6	29612	43471.7	117883	25755.6	106613	81867.5	60697.8	49255	57838.5	70139.7	15329.7	42849.5	79766.1	76765.5	45204.2	61195	73941	66198	586007	6782.4	56961	63329.1	0	54345.1	49313.1	16699	46558.3	0	15321.6	11320.8	60166.2	29968.7	39833.7	46152.3	56628.6	107938	29160	40413	168067	17777.4	73548.1	64685.6	67626.1	0	63524	60490.8	74487.5
500.468	4.13847	109337	154020	257641	543082	183058	564066	497324	527430	405049	438106	1.10937e+06	959263	1.3009e+06	2.97112e+06	1.90843e+06	1.62615e+06	3.16928e+06	2.95437e+06	20186.1	15882.7	75512.3	153723	159319	148721	154962	371436	305195	356114	303467	279450	134346	38978.9	229453	511596	595202	523792	375866	387677	382758	356728	375784	271151	198993	175314	296056	227306	563409	501922
501.159	0.298703	0	0	0	0	0	0	22226.3	0	0	0	0	0	0	12528.5	14364	19008.1	11503.9	0	25280.4	48088	0	0	0	0	0	0	0	0	6990	0	153244	153477	0	212186	185155	253057	16933.8	215163	77189.9	280695	7669.64	0	0	0	54814.2	0	40554.7	22618.5
501.347	1.39967	139541	224196	21401.7	70205.1	10633.7	10094.3	94883.4	9592.65	17636.7	83997.5	31666.9	24221	51668	56527.9	20986.3	4851.15	12538.3	51320.7	113741	72249.7	28708.4	117225	102203	59079.6	88982.5	48389.6	0	76334.7	37722.7	52825.1	0	14238.2	0	6005.95	55470.4	12489.2	44564.5	0	0	22946.1	17410.1	84042.8	70265.3	124980	36605.2	55131.3	85467	80201.7
501.385	0.572781	20471	61161.1	68990.7	91144.6	98813.9	81259.1	0	86295.6	80317.6	65169.1	0	0	0	0	0	0	0	0	0	7642.41	16885.7	71242.9	87923.4	391416	413634	77782.2	131496	35568.9	76392.6	82684.6	23856.7	0	40025.1	36988.7	51740.4	60401.7	103300	0	0	72573.2	86773.6	89152.6	111183	98118.1	98687.9	98433.6	114926	123391
501.398	3.00888	0	0	0	0	7371.78	24259.7	37117	12727.5	20529.3	6221.42	72394.3	191593	37802	10714.6	14322.2	73159.8	0	64979.9	228799	59142.5	0	0	0	0	0	3693.21	9287.17	0	13625.8	0	0	0	0	0	3303.64	10668.2	4110.86	14650.2	8905.82	20476.4	0	0	13587.1	8501.43	32908.8	18457.9	20875.8	11479.4
501.471	4.30197	69982.9	53941.4	67936.5	109806	91142.3	106658	159895	160045	123772	153160	362037	33526.1	422420	14624.7	72297	515259	999110	50720.7	47134	36727.3	22144.1	73486.4	54318.2	76031.8	105290	99560.1	63953.3	105369	60945.2	69217.4	50892	78141.7	79275.5	170906	155676	149626	127667	107208	90326.1	105484	66235.6	103954	94191.7	156419	85007.3	178607	171303	166238
501.476	10.888	3281.37	0	7851.79	15707.3	6325.96	0	10558	13611.8	8863.2	10215.5	0	0	0	0	0	0	0	0	0	0	0	5931.72	5137.71	0	0	9607.45	4604.45	0	5033.62	0	0	3505.36	8945.18	0	10863.1	5929.46	7233.03	5299.97	12767.4	5519.67	10966.8	3570.29	0	6821.69	19165.3	17588.1	15918.1	15179.9
502.109	0.528623	268020	342396	163815	333664	319439	307945	307812	302182	292380	297817	0	0	0	0	0	0	0	0	0	0	0	33757.4	0	18767.7	0	0	0	25861.7	0	16367.9	151282	158722	146444	125005	47212.5	152918	46325.9	112813	110027	75884.5	217178	231950	213909	214276	127215	258741	170878	193342
502.316	0.457075	70111	196804	146363	230525	245200	169893	254027	207772	301894	222057	665478	464186	444965	513786	439054	391489	532026	564217	776018	730900	448465	648742	643442	932709	2.24111e+06	105288	2.22348e+06	663179	857553	549801	91006.4	91889	120663	293739	325747	224153	413146	232703	256677	202460	369032	204435	982515	408185	343145	254924	600705	530594
502.41	1.77096	4163.68	6407.79	0	5046.44	12880.1	0	0	6384.42	33211	0	715655	1.2189e+06	1.39014e+06	1.08106e+06	1.13596e+06	1.36781e+06	910451	868706	1.09462e+06	1.85313e+06	166796	254099	195467	400632	402070	285860	219507	573018	458500	351739	6595.61	271048	0	5645.64	0	0	0	8915.67	0	8249.01	0	0	13564.4	0	28882.8	6337.74	0	8271.28
502.474	3.5096	0	0	0	7898.11	0	7715.56	16191.9	11179.2	0	11861.4	33193.5	21247	60441.5	78457.1	139308	119161	116644	134893	170360	192651	0	0	0	0	0	0	0	0	0	0	0	0	0	7924.11	0	0	0	4629.27	0	0	6379.34	8755.11	11595	5300.86	0	0	644.184	12185.3
503.155	0.308378	0	0	0	0	0	0	25130.2	0	20715	18126.4	0	0	0	32473.5	19948.5	11889.1	14036.3	30916.4	12637.3	27658.8	0	0	0	0	49373.1	0	0	0	0	54783.3	1.45339e+06	55278.3	658655	2.04587e+06	2.03262e+06	2.27357e+06	2.67904e+06	151482	286734	415928	36056.9	49127.3	0	16324	17803.5	40225.3	61214.1	0
503.371	2.6971	11974.5	23132.1	18316.8	10049.3	11199.9	21673.3	68473.5	62582	70654.9	68877.1	56852.5	118124	156242	77558	185567	338942	69710.8	135088	236153	612640	0	154986	5131.45	126317	174300	24643	59255.6	337583	387322	218161	1.00438e+06	1.3422e+06	405491	530916	1.08878e+06	926831	1.19749e+06	1.2776e+06	938142	562069	72205.1	28470.3	0	40756.3	108456	87541	69480.7	71203.8
503.446	7.40961	6036.64	0	18960.3	14128.9	20566.3	18201.7	13434.1	27020.4	0	9512.06	0	0	0	0	0	0	0	0	0	0	0	8816.6	18522.4	3771.45	12178.7	0	27340.8	30596.3	0	50957.6	9095.59	17586.7	24852.7	16136.3	33195.5	27905.6	50643.9	27877.6	59850.2	31880.9	30827.6	0	16025.7	25965.9	45793.3	28453.6	13660.5	35468.6
504.106	0.520328	96434	105530	112945	99765.2	98508.1	92540.8	83703.8	98220.9	96872.4	104855	0	0	0	0	0	0	0	0	0	0	0	7607.65	0	4085.74	0	0	0	0	0	0	93458.7	0	40815.2	127761	89808.4	17920.1	18035.2	19587.4	16993.2	50411.5	59054.9	67224.9	64526.6	70725.6	35172.6	87422.3	12420.3	59887.2
504.171	0.319232	0	24286	22932.3	35884.7	29272.5	37848.2	52179	64095.6	72585.5	51959.3	69089.8	83241.6	69942.8	118407	141975	117157	93149.6	150466	181775	158281	32575.1	149589	117407	138747	130816	166121	86410.8	169344	139915	0	41505.1	59426.4	58633.7	142668	121321	123771	134739	125386	177672	185717	96100.7	108055	118541	144374	86694.4	77191.1	131811	123510
504.365	1.01032	7540.37	14774.2	49621.5	224885	67088.2	30293.2	35786.7	105676	67835.3	86186.7	356233	194279	345914	380381	62492.1	83262.3	437963	67573.9	554130	454812	55031.1	127820	416836	215395	153005	48986.3	14747.8	90230.7	61588.4	284886	20835.7	39741.4	100966	119182	83706	88680.5	172326	241588	293457	161504	53390.7	85737.7	240309	233196	193701	106209	70884.9	135416
504.37	2.78577	0	0	0	8957.94	0	10707	0	11198.4	9207.36	8930.69	57148.8	86127.3	0	93984.4	56666.6	70520.7	63767.8	226091	62918.3	212102	0	0	0	0	0	0	0	0	0	0	0	126553	124038	176764	378585	465329	253159	466457	548338	1.05696e+06	2673.45	9503.76	11057.7	15690.8	6556.64	6763.36	3849.03	11907.3
504.424	3.82867	0	0	0	0	0	0	0	0	0	0	296872	156941	197489	152759	708547	60261.5	81900.7	632969	260851	293224	22275.5	0	0	0	0	50437.2	0	50641.2	0	41473.5	298401	494607	19585.7	363588	390544	1.11274e+06	1.08061e+06	1.20865e+06	995485	1.02958e+06	0	0	0	0	0	0	0	0
505.112	0.219867	31241.2	8285.1	0	12367.8	0	0	11873.9	73440.2	94953.8	48386	14702	0	0	0	21636.6	16443.4	0	17491.6	19776.3	33221.2	0	0	10246.8	0	18979	25173.1	29602.9	49323.7	55134.3	57957.6	3648.94	5436.32	15488.4	167114	181485	180908	9468.93	242437	192933	11289	0	4649.92	0	0	20373.8	21611.1	49576.1	55788.8
505.171	0.380642	0	0	0	16639.2	9350.32	0	23665.1	34261.9	17928	30480	727618	925833	810165	1.15937e+06	1.38768e+06	1.01236e+06	721841	1.15927e+06	930376	858803	7481.98	27114.8	15137.2	19272.3	28619.4	40264.9	11299.6	35245.6	10664.2	37210	340372	453336	186585	476791	414409	532796	538887	609681	560552	724750	15001.3	0	52215.9	28396.3	70503.2	36881	48182.2	43121.9
505.235	0.357697	0	22458.4	9523.41	11187	41442.9	37683.4	87638.5	51267.7	74073.4	66392.2	53034.6	35586.2	75935.8	117084	140794	62418.2	120514	165735	170531	200589	55825.6	131094	144236	143189	66521.7	252632	149109	150456	124338	158181	227842	290880	26950.7	416890	411637	395050	378694	493787	423785	460938	94644	84011	115302	81074.5	196507	113571	210944	207226
505.382	1.40136	9936.08	0	18322.7	38014.7	60922.4	40611.9	77273.6	1805.29	23945.4	14904.3	9675.2	36406.5	9726.55	6091.08	36535.7	42360	94307.6	67164.7	5082.82	13995.7	7345.39	110831	0	52916.7	7458.27	14422.3	97233.5	316141	300405	6927.39	314801	490344	430137	1.24145e+06	1.01671e+06	20644.5	1.43349e+06	1.1494e+06	8139.05	4.48012e+06	23596.3	14172.9	37688.2	19050.3	41252	15934.9	0	66829.8
505.46	5.51877	0	0	0	0	0	0	23282.7	51450.8	24558.5	17742.8	0	0	0	0	0	0	0	0	0	30337	0	0	16148.3	0	6260.8	41833.1	36183.6	33338.3	48732.9	59328.1	144311	179522	153231	24081.3	65165.7	49773.3	77467.8	66020.9	86287.9	73996.4	30695.4	0	0	16364.5	52971.2	33903.9	0	0
506.421	2.50922	0	0	0	4085.9	0	0	0	5319.18	25920.6	10378.5	56886.7	61469.8	71147.9	0	55798.5	51885.1	154268	35874.6	60618.8	22774.7	0	0	0	0	0	0	0	0	59453.2	0	177305	167771	14565	189443	21663.2	444274	0	579527	22539.7	186406	0	0	0	0	0	0	0	0
506.463	5.28765	0	0	0	0	0	0	0	0	0	5155.43	77653.8	76895.1	78675	14524.4	76142	38668.1	30852.7	94725.5	24192.9	42520.1	0	7047.67	23239.6	7209.24	17447.7	0	9221.55	13814.6	0	14285.2	0	0	0	37233.1	15474.6	1459.69	4149.83	0	0	7614.3	5752.02	0	0	13782	0	0	4661.93	8266.66
506.741	18.981	0	0	0	107342	0	0	93907.7	224571	281028	318064	5899.9	0	2518.92	72765.8	0	0	230972	175105	130359	377614	0	0	120314	212624	348411	431540	239637	359249	389249	120768	0	114560	259471	0	277850	401021	377616	288770	0	3897.97	92674.1	245434	0	0	360982	322832	181068	280455
507.148	0.298563	28273.1	0	0	0	10667.1	0	0	0	13220.3	0	37859.4	0	22602.3	69217	10960	44469.4	11105.1	59212.9	43268.5	65985.1	0	33978.5	10912.1	16220.1	25528.1	29961.9	25211.4	33166.1	42624.6	85026.3	7.01098e+06	33619	2.90544e+06	6.90106e+06	6.93579e+06	7.51511e+06	8.49864e+06	9.48177e+06	16179.3	8.69848e+06	22752.5	0	22364.1	0	0	0	33638.1	46308.3
507.348	2.95808	0	8234.42	13777.2	54013.2	43141.1	66009.8	92918.5	94681.6	73013.5	84327.5	1.49181e+06	9649.58	976883	66819.9	65088.6	5350.88	1.83849e+06	33322.4	49882.9	102471	0	0	0	0	0	13363.7	0	0	0	0	0	24741.7	60315	28759.8	103169	38623.9	69628.1	59004.1	45799.4	104108	71958.4	28256	72378.2	40251.7	0	109327	107396	71895.7
507.364	1.09449	188898	142233	132197	236024	96404.2	93570.5	103466	62324.9	284279	35271.5	561722	622645	855237	163926	180009	35116.7	92252.2	132394	958400	243182	46038.9	49776.5	60820.4	10005.9	7015.41	110326	18850.4	15657.2	182469	7280.42	18493.2	24607	144411	19812.9	19142.9	14892.4	23275.5	14418.3	59441.7	0	4639.86	9525.83	38745.8	8558.45	8019.04	32246.7	85829.9	38017.2
507.404	4.53913	0	46093.5	37524.5	52657.1	95650.4	152320	200392	199887	127881	178061	2.93695e+06	4.16365e+06	1.76278e+06	2.62557e+06	7.3666e+06	3.19138e+06	2.34935e+06	5.25497e+06	6.66228e+06	5.14008e+06	9797.96	24077.4	78133.9	64512.7	76422.1	60767.1	67991.7	50540.3	82404.8	163418	176280	6970.97	25349.2	134630	244919	152140	140602	130315	206902	198706	64234.4	94561.4	97798.9	90737.3	90376.3	256479	227935	201831
508.22	0.324287	0	15612.9	0	16751.9	26064	22379.3	28774.7	31307.5	25877.3	25304.9	87336.2	79913.7	63719	27646	69259.5	95057.9	44187.2	88983.2	120288	132919	0	70109.2	102618	91439	99551.7	97809.5	67976.4	161654	82961	107560	25629.2	17567	121540	57946.4	24884.8	44147.3	0	76381.8	0	72478.8	43513.3	52300.6	36995.9	56255.8	55088.4	63736.5	113654	113756
508.312	0.922102	2.88497e+06	3.8716e+06	2.36247e+06	2.35523e+06	1.95705e+06	1.91548e+06	2.36316e+06	1.79086e+06	2.78963e+06	1.91479e+06	56863.5	63247.6	34100.5	0	24757.8	24107.3	59745.1	6832.33	6981.07	9965.38	18096.8	59791.7	80577.5	31327.7	76060.3	115841	46731.3	0	0	104632	0	0	448440	12488.9	0	0	97926.3	10310.5	24008.7	0	93883.4	82122	115627	126219	65876.1	159974	132165	143993
508.373	1.18603	7960.66	256204	110378	54214	58248.5	99027.4	7371.4	79792.5	69184.8	39900.5	297798	202057	244290	327004	361126	690614	476427	243104	256232	686525	0	0	5821.82	0	0	11686.2	11861.7	46058.9	106494	138587	0	0	800971	0	0	15231.1	12791.2	9939.19	12539.9	32391.9	18956.2	17291	11946.2	0	18805.8	17479.2	15848	26788.4
508.406	4.50033	6896.13	0	8616.59	23743.7	8166.29	21606.8	25508.2	57241.3	31562.7	55247.9	929944	1.29714e+06	840424	1.16638e+06	784532	743210	688574	1.41014e+06	2.12192e+06	1.63995e+06	0	0	0	0	0	0	14238.9	0	7448.92	26364.3	0	0	60584.7	21059	58886.6	32524	38350.7	21352.5	114651	112471	25998.3	11394.2	20824.8	0	25381.4	41810.2	61769.1	59006.5
508.413	1.75097	0	0	0	6325.93	0	0	0	0	0	0	0	0	0	0	0	0	0	0	0	0	41170	69576.2	0	65279.2	0	0	50568.3	89263	12121	15012.4	335104	424981	145427	230009	22927.7	381599	100128	486052	126824	8739.08	0	0	0	0	0	0	0	0
508.545	7.35662	0	0	0	0	0	0	0	0	28476.9	0	0	0	0	57471.5	0	0	0	0	0	0	0	0	8833.44	0	3187.79	11541.9	8346.89	4003.55	4493.2	0	2524.97	6038.84	10083.5	10360.8	16051.5	7834.81	11438.3	0	12299.6	0	0	5748.96	10378.2	3638.03	0	13985.8	11932.1	12750.7
509.307	0.893048	555886	782245	101369	108297	217546	199837	552912	386992	869925	155645	1.94558e+06	1.48901e+06	1.42749e+06	3.80524e+06	4.03028e+06	3.29009e+06	3.47258e+06	4.93149e+06	4.39552e+06	2.59054e+06	48767.4	258217	661892	93604.3	64993.3	606211	219965	276796	198625	340063	88851	66867.7	198942	386819	511026	215810	93666.9	252423	140504	311292	396515	375552	503609	394236	223983	506930	314422	668005
509.42	4.80997	0	0	7902.26	8987.76	0	23954.9	31874.4	45779.3	33026.8	0	172122	227006	175429	241690	325099	191849	190432	374440	396810	349884	0	0	0	0	0	0	0	0	0	0	27777.4	20606.7	169896	0	24090.1	29003.1	17751.8	21442.6	10017.2	29718.1	0	0	0	19228.9	8648.86	27749.6	15175.6	23060.5
509.457	5.4902	0	29752.1	21384.7	0	78624.1	0	27135	83246.6	30982.2	54462.4	2.42227e+06	3.21405e+06	1.29959e+06	1.46133e+06	4.34185e+06	1.31118e+06	1.56066e+06	4.65882e+06	5.89028e+06	3.38823e+06	0	23324.4	0	0	21368.3	72017.9	31635.3	27680.5	92731.5	102384	4.03853e+06	3.31568e+06	3.64302e+06	3.73242e+06	2.34396e+06	1.07325e+06	3.49296e+06	2.81428e+06	3.56863e+06	2.37532e+06	10085.3	34448.2	45768.1	48696.7	104856	50462.7	67717	90872.9
510.317	0.482967	33315.7	80390.9	62726.6	78032.2	117614	70555	81096.5	93885.8	144410	74751	65435.7	90771.3	151186	89840.6	74237.1	38763.9	183068	120725	47614.7	128892	497697	14961	35696.2	35801.7	1.04866e+06	42511.8	37892	40648.7	49738.4	21950.6	41845.1	57123.5	74101.2	83969.2	87720.5	114279	137082	63307.6	123111	113644	109121	90625.4	181719	171569	125103	75548.6	78066.8	161843
510.398	2.12304	82158.1	279304	368160	111054	63428.1	109329	113612	77848.9	66793.4	80801.6	64282.8	95340.4	44810.4	12891.1	33530.6	75167.8	34890.2	94659.7	98634.6	158211	0	72308.8	58364.7	60088	50218.7	34883.4	30996.4	73562.6	73506.1	65539.3	12044.2	0	17278.7	74248.6	53083	58189.2	77313.9	34946.5	50266	44580.9	4316.36	24889.1	100761	123848	50793.3	98314.9	143592	62991.7
510.452	4.01597	116747	80520.2	134209	126489	252490	91364.6	183915	130223	99236.2	177107	0	0	15146.8	0	0	35498.9	88104.9	0	21483.8	86723.8	29044.2	52440.9	122573	0	121261	22186.7	164922	108113	207598	106405	107037	323121	0	243829	39343.9	125373	64021.2	264827	21379.9	52096.1	47623.9	234041	127620	94082.4	40344.6	90511.3	130658	160252
510.488	5.62927	0	250058	58039.2	59516.1	139351	1.00294e+06	1.06962e+06	1.06868e+06	230703	0	136169	1.13799e+06	119774	111725	22975.6	145298	525747	91312.6	1.72118e+06	148117	109757	32606	1.29971e+06	662953	944887	620649	560200	352477	642565	136415	1.42252e+06	6.10859e+06	7.94194e+06	8.9313e+06	8.21263e+06	5.42853e+06	5.19391e+06	4.11704e+06	0	3.82273e+06	10904	945921	1.43371e+06	1.05286e+06	553005	1.33699e+06	1.22585e+06	1.37573e+06
510.525	7.97943	35437	77935.1	98943.1	179518	144952	172978	189867	95317.9	73203.5	154901	0	0	0	0	0	0	0	0	0	0	34335.5	82809.9	125812	85401.9	100100	142076	122390	131294	137548	136417	45980.5	78655.3	113075	179264	174182	146499	147754	123723	171773	141344	78453.6	103394	134296	187123	102694	236144	164605	205666
511.243	6.68982	16965.7	20964.4	93358.8	197521	127290	176844	255302	247462	120477	0	0	0	0	0	0	0	0	0	0	0	3605.9	30048.1	94015	40112.4	55474.6	47651.3	38461.3	118244	62757.5	109475	38742.4	90563.4	146732	196453	296230	186284	134470	159796	154532	221088	100743	107773	199183	182199	104460	266615	213238	280614
511.283	1.08538	1.1529e+06	909455	694360	791052	2.32142e+06	1.51363e+06	1.93519e+06	2.25947e+06	3.12345e+06	3.08129e+06	21890.6	79319.8	12675.4	193392	326106	107533	22899.9	326977	67509.5	267053	113171	59521.9	21545.6	136975	202046	49154.4	17704.2	275383	333010	314515	57453.4	100165	36601.5	41985.9	28532.2	38437.6	20227.7	28703.7	63910.6	36118	7654.58	222473	11336.5	227235	291022	253906	16276.8	224831
511.389	0.959205	0	0	0	0	0	0	22905.8	10645.6	0	11656.8	0	0	0	35079.3	0	0	0	0	0	0	47849.9	0	0	0	0	46793	53110	0	0	64435.6	0	0	0	0	0	0	0	0	0	0	0	0	0	0	72449.1	0	0	0
511.395	2.66796	972231	1.98313e+06	886257	211440	278282	2.85605e+06	3.85335e+06	257446	69855.6	209721	32968.1	46350.5	7453.33	0	91235.1	5412.09	0	59177.1	50922.1	7749.46	0	0	0	0	0	0	0	0	0	0	0	0	131706	0	0	4950.81	33606.4	23788.6	21706.5	33627.2	0	50511.8	42896.4	11485.8	0	56413.7	93092.3	52911.7
511.4	4.32488	0	0	0	0	0	0	0	0	0	0	1.37184e+06	1.14716e+06	3.47516e+06	5.88814e+06	2.53227e+06	1.53675e+06	3.72651e+06	3.06127e+06	4.69728e+06	7.43708e+06	0	0	0	0	0	13483.9	13855.7	0	15141.6	22220.7	0	11020.4	207830	6499.09	18230.8	14670	87224.5	23948.6	31644.5	26211.6	0	0	0	12459.4	6761.99	0	0	9279.28
511.455	3.59889	41685.4	0	35710.3	10322.9	5451.67	0	17850.2	4870.24	0	0	24980.7	170226	85531.9	52205.2	192012	59472.4	16183.1	158175	64881.3	116835	0	0	0	0	0	0	0	0	0	0	6521.78	10653.7	104127	10720.2	19920.7	6680.31	23270	45277.3	77800.9	69382.4	10124	37569.2	69089.5	46451.2	10710.7	26296.6	6540.54	27738.5
511.528	7.95635	0	17458.3	30571.5	27554.4	42843.4	55612.6	61194.3	66635.3	41521.8	50552.3	0	0	0	0	0	0	0	0	0	0	138774	350635	41050.2	251260	33083.1	51452	39569.7	41996	46593.4	48339.4	10733.1	28357.1	34365.8	60672.2	59214.2	49139.1	49190.7	37088.8	49628.4	40026	23788.7	28701.7	45037.1	60893.7	18911.7	39129.1	28433.5	60576.8
512.246	6.69288	0	0	0	49309.8	16302	32291.1	0	29693.2	0	24464.8	0	0	0	0	0	0	0	0	0	0	0	0	21388.8	0	0	0	0	22332.3	0	19178.3	0	15587.3	41774.4	47742.4	95361	58132.5	36613	42805.5	24917.6	54300.9	7644.51	21673.3	60689.7	60783.5	12033	52466.5	0	76090.3
512.401	2.92495	143514	294100	126051	38220.6	71197	85315.7	978206	175233	26505.7	0	755616	1.10082e+06	667562	647617	1.70021e+06	859272	488218	1.29157e+06	2.001e+06	1.48913e+06	0	0	0	0	0	0	0	0	0	0	177494	296933	243624	299955	224427	384120	435874	400537	659904	454051	0	0	0	0	0	0	0	0
512.867	1.465	34938.9	0	150141	105167	98059.3	0	107800	244569	188364	159843	0	0	0	0	0	0	0	0	28273.6	0	0	0	0	0	8787.55	72877.5	0	122300	193606	85247.2	0	0	0	0	0	74682	172232	0	239110	180164	38766.5	84367.7	0	86118.4	0	112285	70096.1	115543
513.322	1.09936	329981	242028	269059	34962.5	124502	56929.5	133643	49287.8	826098	66223.9	72250.2	180831	49928.2	103614	88703.4	11734.4	85408.5	140373	101205	156438	241072	1.10602e+06	74764.7	860734	844049	18216.5	694967	783028	537932	402194	419357	709454	337862	113452	734959	120013	239121	34773.4	59651.6	153403	93903.6	339966	617156	980601	67558.3	152466	145551	129545
514.395	0.707217	17123.9	385542	71587.9	449864	409918	426404	512540	227095	521374	91867.7	221156	100872	84828.4	240391	231610	245543	237788	245968	383405	152233	177966	124362	365030	299987	331063	456168	447698	85972.8	116446	91720.2	24471.2	58148.6	55449.7	4.44433e+06	368587	4.04606e+06	4.05759e+06	4.31594e+06	4.78484e+06	3.52269e+06	392290	29911.2	72114.1	384522	401356	81453.2	486401	398150
514.483	3.82067	0	0	0	12286.1	0	0	0	0	0	0	10761.9	0	92517.2	40882.6	55529.8	27261.8	52374.4	73829.2	62961.9	174274	0	0	0	0	0	0	0	0	0	0	0	0	8156.21	0	0	0	0	0	0	0	0	0	4198.71	0	0	0	7295.92	0
515.396	1.10884	32055.5	110098	63839.5	64174.3	122962	57334.6	68434.9	27417.3	35846.1	320894	23954.5	87852.5	20018.9	62740.8	94366.1	45504.2	22648.3	36287.1	75196.5	126102	25463.6	61527.2	46885.1	28931	117343	59994.4	63625.9	32963.4	439524	18961.6	611521	644951	1.21463e+06	57501.1	780777	902789	1.07947e+06	15937.1	1.56709e+06	382918	130936	42458.6	82908.5	81200.3	86495.1	42692.1	76048.6	63124.4
515.413	5.62228	0	0	0	0	0	0	0	0	0	0	0	0	0	0	0	0	0	0	0	0	0	0	0	0	0	0	10353.3	0	0	0	0	0	0	0	0	0	0	0	21170.3	10626.3	0	0	0	0	19256.5	0	35078.8	20089.9
516.171	0.314022	0	0	22214.2	17781.9	30864.7	14379.5	48390.2	32956.5	50802.3	37225.9	32381.7	0	40753.4	30136	0	0	47713.8	46533.2	0	38643.9	19661.9	97444.6	0	76951.4	72128.4	75094.3	50043.2	89042.4	0	101297	17304	46484.2	42571.3	119050	67342.1	101198	51139.6	68258	0	0	68507.2	65571.9	81445.3	114824	0	67720.7	95317.3	105272
517.344	3.13257	0	0	512543	21428.6	8450.16	6229.57	0	0	356163	31765.4	34060.1	316771	133954	20910	5854.38	6276.37	20320.3	394788	18945.8	52400.1	0	0	0	0	0	0	0	0	0	0	0	0	0	4156.83	0	22843.3	42153.3	0	27589.3	19265.1	13402.3	0	17505	11497.8	22805.1	39591.5	12748.4	37516.3
517.389	3.90392	0	0	0	14980.7	0	0	12003.1	10336.8	0	0	0	104353	0	0	92077.5	0	0	7037.49	0	22458.3	0	0	0	0	0	9883.42	0	0	0	0	0	75125.2	382862	17350	31580.4	105734	18231.9	132385	171948	127253	0	5564.48	5887.33	0	0	0	37366.6	35385.1
517.462	5.49981	0	0	0	0	0	0	0	53117.8	0	0	0	121466	0	86308.9	542321	13523.7	0	434461	95974.5	76634.9	25871.2	34190.9	56425.7	37304.8	38439.1	114593	137607	93419.3	83308.7	109363	114737	127335	184079	125683	346046	383255	342296	412244	522059	372480	83072.5	0	0	0	259286	222247	94633.7	0
518.339	0.664392	178892	526148	584804	566837	655011	797763	33596	155951	701817	516721	203562	119641	185146	1.50301e+06	1.49583e+06	317935	184956	339380	233509	772515	903889	36554	241301	1.76871e+06	3.13637e+06	1.18419e+06	41131.9	2.35073e+06	1.94568e+06	1.02421e+06	203142	42846.5	532084	854141	892063	236816	197241	779859	723302	628628	345660	660581	456487	310459	259704	833637	227322	223665
518.376	2.40258	19666.5	11888	6976.06	29352.5	10181.1	15386.6	14479.4	0	18549.1	6957.22	0	318823	0	346436	561363	0	10580.9	515608	603233	598534	0	0	11923.4	0	1743.42	0	18827	5158.69	42781	0	34080.1	12037.1	13899.3	13882.5	49993.9	16271.7	8150.5	22148.4	49198.1	18892.5	17202.7	12864.1	30432.9	17593.9	0	5126.11	21962.5	21138.7
518.442	2.11845	0	0	9699.85	34159	13244.1	5336.24	7713.75	17179.7	0	19956.1	2.60293e+06	61035.5	1.97535e+06	11167.8	31086.6	0	0	134441	1.29686e+06	0	0	17076.5	0	0	14873.8	0	10984.9	0	0	0	3800.21	24636.8	30348.4	740222	2.00945e+06	849251	888170	7815.84	2.20723e+06	128131	0	20376.2	51067.7	15947	0	0	0	0
518.465	5.47513	59768.6	97988.1	71098.9	91597.5	67959.1	81664.3	6754.65	95589.7	15078.8	9956.57	0	0	14665.1	153091	0	22427.6	140374	27572.4	77264.6	115609	10338.8	13120.3	16398.7	78565.9	16316	23773.9	40940.7	15801.9	87281.7	21938.5	29694.8	39649.6	74437.7	46317.7	60345.6	111898	108097	124397	256071	107356	99355.5	48596	61665.3	78087.5	164971	94381.6	83515.6	93202.9
519.327	0.64678	34786.2	78507.3	18266.1	118709	30451.4	43742.3	103216	76315.1	20495.7	27231.7	365878	59169.3	410621	641157	540807	426174	296366	600330	1.11446e+06	661338	252099	548211	674475	531649	576138	365456	287203	592227	533689	490713	30251.6	37375.2	267903	150783	179106	41587.7	100900	40763.5	20288.5	57744	99562.8	103560	231872	133788	4088.79	143299	146530	178157
519.371	1.70269	0	0	0	0	0	32670.3	45120.8	70672.3	0	16034.5	52260.3	13168.7	53327.9	8380.84	16479.1	16604.8	21204.1	22206.4	41818.5	0	0	0	0	0	0	0	0	73377.8	102367	70470.9	0	0	0	0	0	0	0	0	0	0	7576.68	0	25523.4	0	15947.7	0	0	50398.1
519.497	6.60848	38155.7	49278.8	47168.2	45045	40226.5	36184.3	44208.9	50986.8	0	0	0	0	0	9296.17	0	15810.4	45357.9	0	50080.8	38487.9	35116.4	42217	35384.5	46114.2	22932.7	69823.9	60122.9	46325.9	82010.5	100665	36595.2	21992.9	71498.7	65286.8	73006.1	72767	118197	87006	137809	102705	74874.8	42304.1	54268.5	59090.4	78335.9	75085.8	69204.4	69785.9
520.34	0.700283	150211	423170	469265	149148	617613	597505	697335	179672	625155	186171	234801	312051	150961	110602	1.64531e+06	158298	87171.6	294747	147987	117280	1.67364e+06	1.79807e+06	1.28664e+06	41136.9	2.13774e+06	1.25925e+06	1.17025e+06	2.55295e+06	4.18568e+06	1.4092e+06	169787	92451.6	2.29553e+06	93948.9	756542	109063	34666.1	56362.4	66754.2	700770	2.41465e+06	2.58537e+06	1.9353e+06	1.59756e+06	1.73831e+06	2.76762e+06	2.6178e+06	2.03576e+06
520.437	3.5157	0	0	0	5156.52	0	5915.44	0	6064.45	0	12238.3	78587	100025	26156.7	14279.7	16046.4	6656.68	57481.8	2096.16	82927.2	13077.2	0	0	0	6059.09	0	0	0	0	0	0	480921	520553	157764	444686	419367	1.10298e+06	528436	1.25709e+06	438608	514746	0	0	11693.1	0	0	11235.6	0	0
520.509	5.62285	194606	300852	285509	238091	156478	230254	379204	249461	513343	383747	349221	494122	681704	270025	567956	496586	325316	879934	859735	521696	6160.5	6845.74	0	0	0	17795.3	0	0	17323.2	16868.8	115888	101448	9.73833e+06	72805.8	81583.4	64391.1	143845	139591	90950.9	15350.1	117561	236279	193054	160908	74040.4	252263	174457	134279
521.164	0.300268	0	0	0	10565.9	11619.8	0	13058.9	28511.3	26236.7	19546.3	32107	14406.8	27268.6	23167.6	34708.7	36447.7	29544.5	50846.2	55221.4	85333.4	7042.75	32491.9	21676.7	0	32131	36122.7	23106.3	23306	39421	50192.2	303045	51721.9	20121.9	934479	114229	188149	135963	441146	291627	501895	51286.7	32469.6	25393.4	42240.6	39439.3	81829.1	43578	21012.2
521.201	0.324842	0	13794.5	25072.6	28084.2	27776.2	26286.9	37603.7	54206.7	64611.5	43148	30715.6	21281.2	34641.9	82269.4	106491	50036.3	67950.2	91462.6	135783	41379.9	0	88275.1	63328.4	74134	89527.2	114604	81234.3	115430	126074	129420	1.05321e+06	1.30005e+06	108633	1.56507e+06	1.51351e+06	1.84001e+06	1.80496e+06	2.07939e+06	1.83975e+06	1.93702e+06	89046.7	62360.8	53859.8	123567	142032	114216	114686	154051
521.345	0.64321	11632.8	45272.5	67261.8	154086	118250	69396.5	120671	136438	303092	83588.5	96990.8	72758.1	271956	969340	270317	143130	433427	79601.6	608715	543460	285838	450590	32846.1	10123.4	486575	289761	35768.7	27560.9	39558.4	18549.2	64413.2	56829.7	471104	201823	96476.6	144063	281763	174592	29251.1	156610	90643.5	49543	126641	393626	414852	25505.3	44030.8	513699
521.362	3.83135	0	0	0	0	0	1466.59	0	0	0	13484.1	0	0	424517	550276	1.36501e+06	553896	0	1.07236e+06	88209.2	963507	0	0	0	0	0	21224.1	0	0	0	0	0	2653.66	0	0	52149.3	10674.9	75926.9	0	90514.2	136582	36141.7	7938.48	29737.6	30384.9	69768.7	105308	28970.5	78276.2
521.378	2.28388	23772.3	0	0	7376.78	0	0	0	23672.7	8702.1	0	7267.22	0	0	4640.01	0	0	0	0	0	51451.6	0	688717	291487	525316	787078	728780	518212	794661	721846	683818	2.07552e+06	4.51795e+06	3.54271e+06	4.25901e+06	20558.5	3.26147e+06	5.21712e+06	5.66332e+06	8.39198e+06	6.31656e+06	13556.7	0	0	0	0	0	81653	0
521.405	4.17946	0	0	3607.48	8616.23	0	15784.2	3267.24	18239.3	12116	20581.4	1.01834e+07	1.58741e+07	7.11455e+06	3.87312e+07	3.00499e+07	1.07516e+07	3.91691e+07	723295	2.8092e+07	9.29878e+07	0	0	0	0	0	0	9095.25	0	0	15236.1	734022	829821	8653.88	1.9515e+06	1.64923e+06	14340.5	42996	9945.81	46085.9	22324.4	2762.36	11083.8	8916.03	8939.18	18154.2	14225.4	13500.5	11877.6
521.457	6.23652	0	0	0	0	0	0	0	0	0	0	5.89475e+06	1.46363e+07	2.7049e+06	2.70039e+06	1.25933e+07	2.81227e+06	2.98093e+06	1.17341e+07	1.31623e+07	6.44339e+06	0	0	0	0	0	0	0	0	0	14715.1	218731	310865	1.3359e+06	179349	399420	363512	353091	305894	483331	364720	0	16107.1	0	0	0	0	0	0
521.512	5.53609	39029.4	0	80483	98492.8	24961.4	83498.9	64017.5	87954.1	212516	125508	113094	122489	103339	152068	108480	62772.8	56364	291463	201205	198566	0	0	0	0	0	0	0	0	0	0	0	0	839524	0	31438.7	0	0	7829.21	11967.4	15901.7	22960.3	95597.8	41483.6	43721.1	18492.2	49582.5	33410.1	40588.9
522.217	0.317613	0	0	0	25729.9	0	16442.3	48341.4	35593	31607.5	0	21039.8	62779.3	256767	59578.1	18155.1	62292.6	193176	52318.3	101312	106461	34051.7	63399.7	124246	86305.9	117137	0	81570.7	120088	88212.5	78575.4	25014.7	24737.4	25136.2	78704.6	462558	78741.9	117165	65751.7	584583	729109	26452.3	14050.2	75964	88543.3	31672.1	62430.4	103482	0
522.292	0.440842	0	11573.2	0	28006.9	19497.7	18622.6	192729	25661.5	12144.4	14029.2	19077.5	0	30412.9	0	0	0	0	0	0	0	0	80431.2	65610.9	64786.5	0	0	40029.6	0	0	0	0	0	0	0	0	0	0	71858.5	44032.2	0	40081.6	20073.8	142071	0	0	41930.2	368116	324308
522.353	0.705503	4.1007e+06	12387.1	86383.2	170422	137774	152140	16440.9	98262.5	6009.56	3.3783e+06	1.03296e+06	927235	899561	78366.3	61019.7	33432.8	811222	34066.8	127528	74271.9	737751	1.23319e+06	25255.8	1.60945e+06	1.33143e+06	1.02863e+06	64474.4	15976.9	1.75583e+06	1.08e+06	8024.89	12328.9	693197	152015	28369.6	6599.42	6327.15	7761.72	33942.9	18665.3	133561	12692.9	1.2684e+06	12227.2	11582.4	2.09959e+06	40834.3	1.44849e+06
522.381	2.26189	0	0	0	0	0	0	0	0	0	0	0	15740	6455.86	5864.12	77954.9	0	0	37888	65898.1	65402.4	0	0	0	0	0	117730	0	191691	138968	33814.3	5604.76	1.51385e+06	515715	1.40355e+06	1.15296e+06	742542	1.44608e+06	1.73875e+06	2.67782e+06	2.03179e+06	8864.26	0	0	0	0	29744.9	0	17193.9
522.525	6.76636	0	0	223100	429021	348423	274542	260985	354643	55412.8	165641	0	0	0	0	0	0	0	0	0	0	91375.8	149150	913245	199687	324538	137588	34309.5	215804	33353.7	31045.6	369663	103262	1.91995e+06	2.01945e+06	648295	505904	367093	256013	156124	259907	373996	365502	685008	463998	45161.6	520301	321759	135738
523.246	0.887949	1.63864e+06	721125	2.87034e+06	1.03293e+07	2.68288e+06	2.45137e+06	6.8506e+06	5.40161e+06	5.40948e+06	6.30787e+06	1.12992e+07	4.5597e+06	3.37856e+06	6.9117e+06	1.52928e+07	2.87286e+07	2.17031e+07	4.76812e+07	7.0805e+07	9.73389e+07	246285	2.17964e+06	1.18377e+06	1.73797e+06	2.24134e+06	3.42518e+06	1.31399e+06	2.73564e+06	275932	2.24425e+06	100319	2.18159e+06	134386	2.75867e+06	7.46358e+06	2.30804e+06	2.56988e+06	2.23097e+06	2.08089e+06	2.79879e+06	436043	3.06501e+06	3.14395e+06	2.02843e+06	2.01765e+06	5.63908e+06	3.90449e+06	5.15179e+06
523.342	0.953527	1.09589e+06	1.03726e+06	883168	1.21586e+06	823170	916674	1.10867e+06	812964	1.30529e+06	926413	253324	254835	135322	206198	289005	205558	172997	263047	225722	259818	198328	340521	207669	386624	379587	278535	234393	475162	486494	327135	0	56121.5	1.62191e+07	9447.64	0	332951	160846	36378.4	440398	49137.6	463676	489657	308077	242977	328326	271730	555274	377978
523.393	2.42167	0	32612.8	41832.7	0	57888.4	77552.2	0	203783	12907.3	137141	0	0	0	0	0	0	0	0	0	0	62778.6	250484	212968	133439	8376.74	201563	389063	653108	223106	155613	8.99429e+06	1.8526e+07	549055	68386	9.1411e+06	7.46542e+06	7.68127e+06	1.51867e+07	5.88227e+06	5.55729e+06	0	51111.8	14811.4	138847	134907	100168	124903	106728
523.418	4.72422	37085.6	108053	189120	129799	231152	325546	380918	31566	244942	32427.1	69073.1	863311	661878	71970.7	184418	785748	151040	1.67946e+06	272674	204673	0	224233	248293	174072	161529	251192	124326	459063	307837	341207	43301.3	121123	281520	293405	364573	231091	421827	174136	52653.4	537048	70443.2	128598	241012	27640.9	11490.5	334971	39132.1	292314
523.455	3.04143	0	0	0	0	0	0	26978.5	36176.1	77445.1	0	0	0	20794.7	35334.9	0	7079.89	0	8822.76	69556	46410.9	0	10858	0	30398.4	0	4653.71	0	0	0	18970.7	73409.7	146012	15911.3	128066	0	68779.8	0	111447	0	0	0	0	0	0	4856.54	0	0	0
523.472	13.8896	29692.8	0	0	0	0	0	0	0	0	0	7.85546e+06	4.20498e+06	3.63049e+06	1.87541e+06	1.20485e+07	1.93707e+06	2.24668e+06	1.16866e+07	1.0647e+07	1.56504e+07	23333	0	0	0	0	0	0	0	0	55909.8	22538.4	34285	369524	0	0	0	0	0	39988.7	62950.4	103977	0	0	0	0	0	0	0
523.528	6.72128	0	10393.1	37636.1	108828	90717.8	33212.9	38077.3	49736.5	23888.8	0	0	0	0	0	0	0	0	0	0	0	28207.3	43749	310939	29089.4	54732.2	0	3479.04	32274.2	4422	0	137142	12470.3	525552	498696	261616	63927.8	62873	69009	5332.51	31070.5	136571	109056	213397	104466	0	0	0	0
524.212	0.330978	0	0	0	18655.1	0	0	38519.6	25314.6	0	14985.9	68560.9	44137	0	39133.9	0	0	0	55764	0	68427.7	13552.5	63116.4	33724.8	70657.7	67983.5	20129.9	25347.1	0	0	55157.2	30461	35100	90619.3	731733	467955	51927.4	391933	999554	383072	523436	24610.4	26857.4	64274	58605.9	0	0	74779.1	0
524.249	0.90211	3.97051e+06	350920	2.94185e+06	2.54649e+06	1.65067e+06	1.64126e+06	1.84312e+06	1.38603e+06	1.57814e+06	1.95966e+06	3.69681e+06	1.34546e+06	3.0129e+06	2.08909e+06	1.40021e+07	8.08863e+06	6.66851e+06	1.70376e+07	2.16513e+07	1.72238e+07	21441.9	498382	1.39371e+06	717555	231448	1.03016e+06	11251.4	818462	111600	304156	12846.3	674693	791394	1.18471e+06	2.43317e+06	1.34116e+06	773337	732009	502149	794746	717278	763757	1.41281e+06	594045	523777	1.39774e+06	1.13638e+06	1.645e+06
524.295	0.392887	7771.91	59632.7	67380.7	60310.4	101868	61156.4	116891	96837	139679	124991	105084	18277.3	78568.8	22785.5	39121.8	64326.5	96730.3	88200.3	148318	120548	53709.1	116402	85948.6	153747	103135	59153.8	140208	102249	161314	112316	0	0	27374.5	159042	69211.6	0	0	82555.6	84122.6	36754.2	75972.6	99733.1	124555	161671	54046.6	102715	95284.9	263498
524.361	1.25812	5.14793e+06	5.62586e+06	5.06134e+06	7.10543e+06	4.42069e+06	5.38667e+06	6.12465e+06	5.08445e+06	6.33734e+06	5.40104e+06	659463	615130	620433	593806	902053	574112	563693	824939	781491	612340	6026.73	58053.8	6636.41	122611	57652.3	52647.4	64497.2	101685	77752.9	39999.3	50188.8	55044.5	1.60271e+07	81592	80239.8	48875.4	66117.8	0	51690.8	70138.7	1.02159e+07	1.08253e+07	8.62374e+06	6.97327e+06	6.75046e+06	1.35475e+07	1.15479e+07	9.05029e+06
524.396	2.60203	0	0	0	0	0	0	0	6239.92	12073.8	0	0	0	0	0	0	0	0	9318.3	0	7657.76	43428.8	75912.2	0	229441	298300	198063	227280	106932	162377	233071	2.16032e+06	1.97913e+06	4.42818e+06	7.51409e+06	1.38194e+06	5.22239e+06	2.42585e+06	4.7633e+06	5.50293e+06	6.59017e+06	5901.19	5031.25	0	0	24336.3	0	4892.11	0
524.406	1.27899	0	0	0	6694.79	8286.32	13404.1	24468.7	23169.2	16427.2	18377.5	0	0	0	0	0	0	0	0	0	0	0	0	0	0	0	12920.2	0	10254.5	14368.4	9089.52	0	0	0	0	10269.9	0	8312.54	21295.6	0	0	0	8775.39	0	0	27998	23456.1	0	0
524.421	5.71985	0	14569.7	42566.3	102256	0	92592	64409.5	60638.8	65749.3	127075	0	0	0	46138.9	28921.7	0	19277.1	0	28899.7	0	46766	217188	34029.2	77048.2	80179.2	105365	49649	124602	91432.1	93683.4	66886.9	225924	290925	370434	241125	145827	361516	122433	115961	75313.9	22809.4	0	54911.9	125112	57368.8	146286	181568	124077
524.452	1.30044	15795.8	10738.7	18587.4	17183.3	6847.52	21647.5	0	0	0	0	6787.96	0	29081.5	0	0	0	4436.62	0	27205.2	0	14037.2	18617.4	4232.38	31521.6	42136.4	6073.04	15616.6	17668.5	89065.4	98286.3	14872.1	0	0	100586	0	0	0	16474.5	32663.5	0	0	0	19150.2	0	0	0	0	0
524.475	6.13012	190311	291382	518679	1.33815e+06	1.10337e+06	1.62917e+06	2.41431e+06	2.91613e+06	2.08004e+06	2.66298e+06	2.08802e+06	2.2064e+06	1.38172e+06	1.57356e+06	3.46644e+06	1.29644e+06	1.75788e+06	3.56595e+06	5.36523e+06	4.21013e+06	220787	265971	1.16963e+06	721785	163120	1.7313e+06	1.41736e+06	2.01287e+06	1.98943e+06	1.09664e+06	212664	640658	1.17533e+06	2.04285e+06	2.30588e+06	2.05289e+06	2.22324e+06	1.21241e+06	2.75338e+06	2.21921e+06	694722	631896	1.47009e+06	1.25124e+06	1.22085e+06	1.94087e+06	1.18096e+06	2.57148e+06
524.54	7.89257	0	54746.6	66756.7	83947.9	96192.5	91155.8	136969	65593.1	64799.4	47766.6	0	0	0	0	0	0	0	0	0	0	1.39522e+06	3.53861e+06	2.01506e+06	2.5099e+06	3.58815e+06	11214.6	3.99855e+06	4.70523e+06	5.41718e+06	6.49544e+06	36426.5	72814.9	96253.4	176605	112799	84226.8	89253.9	85270.5	171871	65400.9	93651	92851.6	96078.8	87221.4	109660	133356	103353	81761
525.304	0.667272	20907.4	35679.5	50911.9	37362.2	54994	285756	340761	237040	532579	338055	72444.4	24726.4	55068.9	75702.7	143951	99131.7	231125	57328.2	199548	240458	56552	146396	191018	151130	163751	319346	226762	233630	187900	288260	0	19060	115669	63996.2	21990.1	118723	123998	97658.6	76892.2	200437	26067.5	77925	28613.5	96462	57635.8	66942.9	56396.2	46674.8
525.374	1.30596	1.47495e+06	1.59933e+06	1.36592e+06	2.01204e+06	1.27746e+06	1.49464e+06	1.7159e+06	747187	1.87339e+06	1.48168e+06	211397	202491	266821	211310	354537	241138	199403	277404	319210	452953	475046	1.28918e+06	5709.11	1.14757e+06	11042	456788	1.03539e+06	9672.71	604720	944034	213209	1.53953e+06	3.46547e+06	6922.77	305776	1.79161e+06	9217.92	1.34289e+06	2.33907e+06	1.77303e+06	2.78698e+06	3.03141e+06	2.34262e+06	1.93314e+06	1.86112e+06	3.72576e+06	3.20707e+06	2.50986e+06
525.479	6.05377	0	0	0	0	0	0	216568	22548.5	194243	316755	2.20005e+06	3.2912e+06	1.20275e+06	1.15179e+06	4.25731e+06	1.22847e+06	1.1547e+06	4.29647e+06	4.77594e+06	20148.7	0	0	0	30687.1	11057.7	82145.3	71368.6	144821	96955.7	256958	0	0	13867.3	40086.2	13553.6	11401.8	58343.9	138288	313907	279463	0	0	38012.3	16804.3	42592.2	14530.5	0	228013
525.482	10.9052	3941.85	0	0	0	3809.11	7152.33	11314.5	7699.76	3248.96	9354.13	327621	368744	34071.3	84081.9	586818	189333	77231.9	620548	341731	234265	0	0	0	0	0	11040.3	0	0	3606.89	5239.58	0	0	18504.9	0	0	4106.38	4555.3	0	9254.79	0	0	0	0	0	0	7576.69	0	0
525.544	7.8773	0	0	13649.1	0	29208	27779.1	41087.7	18739.7	10234.7	10229.6	0	0	0	0	0	0	0	0	0	0	481619	1.25583e+06	738733	949196	1.26559e+06	2.0844e+06	1.4645e+06	1.66651e+06	1.94465e+06	2.32483e+06	9392.88	22469.6	25084.6	29973.8	33896.3	27287.9	25652.7	18534.8	54360.9	43178.8	29329.3	27895.3	32105.4	22972.4	37630.1	50635.7	32490.4	24988.5
526.192	0.325275	0	0	9504.09	22986.5	21463.8	0	0	27153.3	36642.4	0	29787.7	0	63043.8	68406.7	0	59186.1	0	0	92333.8	94477.9	0	0	0	101611	59894.1	0	0	60220.2	68025.5	62483	56831.6	0	0	79015.4	109754	120113	0	0	217861	33905.1	0	50272.9	0	37542.7	0	45968.9	69300.6	84344
526.248	0.344347	7196.87	40436.5	34403.2	44245.2	159372	37821.6	83314.7	157564	75497.9	208826	143354	191668	165905	214829	196391	114061	171467	177282	174605	155886	32479	311060	316356	279671	213212	210536	411324	462727	157572	227219	855329	988588	93657.6	745378	408556	837296	384438	587144	330483	499300	112631	90870.3	163103	342910	126100	129921	213957	289539
526.447	3.72152	126190	33694.5	121443	78940.3	56232.5	115072	132116	98895.4	98458.2	97312.1	125788	48443.3	8207.25	137255	578730	13994.8	176459	337097	565575	160657	31381.6	46118.3	16650.7	0	31711.2	77336.4	43738.4	55601.5	53075.6	57306.7	3031.92	111074	32998.9	86056.5	107465	73911.6	83712.1	64160.5	88981.7	62582.5	58745.9	30957.2	78615	49057	58888.6	72000.7	88757.6	60580.6
526.483	3.86256	21274.9	163832	409906	303291	276374	290021	152404	893258	678400	846277	151221	0	225357	0	0	114316	170749	0	244089	0	0	263764	699316	243480	300360	270697	780759	0	0	0	126525	288048	433404	152743	834128	722678	514329	428897	137450	88339.6	205541	253186	1.47197e+06	639209	297030	321874	362000	250962
527.298	0.516918	6.0065e+06	9800.29	18642.7	20932.4	13856.8	5.24837e+06	5.97617e+06	13588.8	77058.9	13743.8	45753.6	33299.5	46641.6	139319	135036	89767.6	118353	113281	223144	181079	6430.52	125175	11326.8	169443	23364.2	19702.6	123504	116505	239389	117200	12236.6	8669	19803.4	0	55108.2	0	11157.2	0	94365.2	124559	71980.4	45902.3	26015.5	136799	871772	61403.2	1.60841e+06	32361.5
527.337	1.55318	797674	2.67938e+06	3.64098e+06	3.63968e+06	1.33945e+06	1.38027e+07	1.57991e+07	1.47309e+07	1.10938e+07	1.27089e+07	4.36282e+06	998420	2.41356e+06	1.96142e+06	4.30151e+06	3.34091e+06	3.64149e+06	8.40589e+06	5.51171e+06	1.19194e+07	267218	4.52462e+06	1.08946e+06	5.88694e+06	8.34794e+06	9.77418e+06	4.68575e+06	3.67128e+06	8.05866e+06	3.81028e+06	796671	3.0148e+06	8.31417e+06	3.63076e+06	1.52473e+07	3.24293e+06	1.04498e+07	2.88679e+06	2.06678e+06	1.10275e+07	4.23176e+06	2.02175e+06	1.15035e+07	1.14338e+07	3.993e+06	1.55838e+07	9.42021e+06	9.49962e+06
527.414	2.23128	63615.7	61828.8	349673	324619	237590	553096	361644	513951	413793	490108	257505	129770	248885	206392	205497	192625	225718	124483	482174	357094	52612.8	232032	253465	249926	380362	349798	65146.2	415788	194856	323492	142444	284718	325879	278300	488923	321164	350442	377871	365126	305021	243163	454343	467726	263861	307170	361503	566185	492820
527.487	3.93563	0	180708	0	232234	243003	0	618697	212037	0	176254	0	0	0	0	0	0	64286.3	0	0	0	0	0	0	0	0	0	0	0	0	0	14045.8	93784.5	49977.2	398975	7563.49	15872.3	172652	13516.3	237357	184842	19505.6	216177	204649	74291.8	1.02066e+06	572655	103574	213446
528.495	10.8942	0	3344.76	0	5399	0	7907.76	12151.2	9000.5	0	7155.17	0	0	0	0	0	0	0	0	0	0	0	0	0	0	0	5957.94	13580.3	0	0	6762.91	0	0	0	0	3725.61	0	7548.72	9840.68	6082.13	0	4567	0	0	0	4601.78	7904.99	0	0
528.499	4.21197	2.03723e+06	1.72223e+06	296777	534371	403759	884549	834420	662340	501166	587002	9.07919e+06	7.60302e+06	1.43617e+07	2.21385e+07	2.15243e+07	2.02581e+07	2.10948e+07	1.82492e+07	2.60521e+07	1.10558e+08	968650	445762	833888	546276	641513	2.0361e+06	711802	1.07323e+06	699584	738390	942115	1.26037e+06	1.41232e+06	1.9033e+06	2.07084e+06	1.50187e+06	1.17105e+06	829821	934097	1.00288e+06	1.09685e+06	535448	1.32294e+06	479010	316408	639603	792609	544927
529.3	0.358047	236396	239451	7892.57	148070	0	122368	164766	16538.6	27040.5	0	41088.4	29550.3	50548.9	75334.6	59833.5	13870.4	96417.1	81632.1	76752.5	84671.5	44998.3	234901	81862.1	91169.9	273852	93513.4	40350.4	94802.2	92525.4	52709.5	0	0	16610.5	58719.8	0	0	0	46761	154403	0	34376	139242	82588.5	42860.8	0	44812.5	98645	85665
529.462	16.1073	0	145899	0	0	0	0	228790	249672	316468	243028	0	0	0	7398.54	0	33340.9	38717.7	0	0	219446	0	76777	125028	61690.6	0	210858	188561	107395	304791	0	64966.7	132639	45797.9	0	148342	199045	144405	214366	0	517752	136041	136956	0	194223	221860	251180	215176	20439.4
530.373	0.46869	84237.8	231858	220849	262678	278990	259088	325601	292018	293639	279568	161177	194137	88678.4	137288	109942	181363	157967	342840	103196	270866	90943.4	258526	107146	252912	283553	279090	284468	297035	307110	242881	429632	498519	134673	588921	682044	344722	362727	607842	655253	638580	327439	317023	381470	305699	319911	356918	361170	381957
530.405	3.79963	0	10768.6	5463.72	34038.2	14081.2	13339.6	0	8290.86	8998.44	0	0	75564.3	0	46765.5	163845	31725	35966.4	114781	108376	112948	0	0	0	0	0	0	0	0	0	0	0	0	17478.2	5873.85	0	21383.7	0	11533.2	7940.9	5926.17	4415.54	42787.6	61168.4	0	2058.7	21574.9	8160.94	21390.8
531.227	0.390564	0	0	0	18882	0	0	42563.1	0	39191.5	0	55980.5	0	0	45119.6	30191.7	0	30626.7	45706.8	0	72431.1	0	79950.3	27183	47177.3	107033	0	0	51747.7	91835	152508	12423.2	24002.2	255109	99724.2	56582.7	84067.4	42469.2	3461.92	0	19524.4	0	0	65052.9	0	0	56866.9	0	68833.8
531.328	0.548525	105712	5.0045e+06	2.06244e+06	17392.3	1.60622e+06	1.19028e+07	1.85782e+06	1.62158e+06	4.04853e+06	2.49382e+06	34578.8	30470.7	39573.4	70254.6	148479	43058.8	146007	103148	174330	54497.4	139081	212706	75481.6	254644	383916	205752	0	318648	0	291308	0	0	410405	0	253769	14824	36300	22213.4	251456	803527	25755.1	0	312809	0	0	99933	0	75554.2
531.408	4.05532	0	0	20084.4	0	2927.74	0	0	0	0	0	809586	606316	1.01547e+06	550857	2.09905e+06	702996	510429	291954	2.00416e+06	953672	94728.5	0	0	0	0	0	208525	0	0	11046.4	12917.5	61626.4	21210	37653	30398.7	31068.3	4398.41	60724.6	75775.3	32815.6	0	0	0	3260.63	0	0	14825.9	4797.32
532.444	2.39502	7183.5	55924.1	75143.8	160093	116734	85749.7	118218	108773	46804.9	108480	11065.1	795865	0	0	397869	56949.1	70488.5	0	0	42408.9	11779.4	61044	94592.1	74994.4	62324.2	9015.24	85093.8	63397.7	58711.4	17991.6	92493	78456.1	59375.9	96395.3	80903.4	99966.5	8062.48	90321.7	16966.4	18666.7	34792.6	76200.1	170762	73161.5	16649.6	60577.2	85822.8	79662.8
532.47	4.79937	0	0	3476.58	26983.7	30048.4	32757.2	17426	34541.8	22855.1	12495.1	18405.1	1.41197e+06	19441.5	65463.4	36206.2	64115.7	658456	1.85355e+06	106431	156791	0	0	0	0	0	47633.9	0	53255.2	109039	87986.2	16321.3	27899.6	85400.8	31270.6	32087.9	36401.1	24756.1	102770	150079	90897.4	5733.09	22128.5	11005.3	27502.4	30158.3	22629	0	0
533.164	0.29993	0	0	0	0	0	0	0	6739.69	42563.6	55803	0	0	10353.1	36935.4	17397.8	18283.5	14606	26458	30511.5	48997.3	0	0	0	14118.8	0	0	0	0	14773.9	0	479582	631587	321279	888535	661495	787363	1.01053e+06	1.02598e+06	728721	774768	18957.5	0	0	0	0	11600	0	0
533.456	2.37937	0	9043.69	0	1011.29	7515.13	0	10740.5	10165.6	6359.8	23759.7	0	0	6328.96	0	6560.6	0	0	0	8595.7	0	212623	537610	214721	784273	366576	419370	364348	1.43042e+06	1.44013e+06	523717	0	12203	151238	0	27173.2	61291.7	79870	48920.8	192458	134665	0	10459.6	41561.7	0	0	4286.65	7218.26	9989.31
534.418	0.88774	0	0	0	0	9032.04	7387.13	0	0	0	0	124201	132106	146853	0	0	0	0	0	47699.7	3307.91	56049.9	260427	85591.4	302605	229314	146703	88018	352475	364217	61845.5	281859	1.8849e+06	2.24995e+06	3.54389e+06	2.23791e+06	3.31405e+06	3.04021e+06	3.29784e+06	3.77319e+06	3.08175e+06	0	0	0	0	0	0	0	7784.95
534.46	4.6963	76587.3	90160.7	102468	56238.2	87029.4	99537.2	130923	144437	109328	85930.4	698286	168131	4255	16981.1	298676	0	56112.3	0	56750.7	143089	0	18472	77502.6	0	43614.9	105547	92161.1	96893.5	152885	163353	309685	61645.1	47907.2	127129	80457	92301.6	182381	107099	169819	124809	96687.9	77134.4	68275.8	89148.1	120091	133209	111258	131849
535.142	0.292727	0	0	0	0	0	0	0	0	0	0	12351.6	0	0	17259	14249.5	0	12096.7	27117.3	23229.1	30912.9	0	0	12571.4	13448.8	0	15673	0	0	16849	0	41701.2	0	0	65890.1	112495	166100	14149.3	0	37133.2	164214	11614.2	0	10811.5	0	0	0	0	14487.4
535.181	0.338605	2.30335e+06	20775	23820.5	27252.5	1.78893e+06	2.47676e+06	60128.4	51572.7	65410.3	58708	48955.6	38911.7	64101.1	88148.1	147099	95903.4	90151.6	80408.7	115667	181573	22146.2	134472	96480.4	145578	90136.4	214040	128894	163541	92151.3	194206	121925	138306	101078	283474	261540	209613	355379	288134	278408	346253	100357	90813.9	109942	150934	124451	109329	173303	145562
535.288	0.342092	10580.2	31700.8	29230.5	37848.3	29014.7	37595.7	44564.5	55320.3	74753	66738.7	114847	92776	73212.4	74351.7	196732	92587.1	133686	150346	220808	250523	48941.2	127218	79900.5	155765	187367	267105	212637	71474	235104	249730	50251.7	67132.9	48241.4	135239	138461	145676	267138	129347	98560.3	121436	96881.4	95492.6	184818	130910	244872	136345	84593.8	201533
535.349	0.453868	97323	16239.6	16362.4	21340.3	16257.1	14204.9	34986.8	27100.6	63899.8	9504.94	49422.3	42715.7	48994.3	56204.9	65580.4	106900	16604	78727.8	149327	120627	29603.6	96578.5	98997.1	71627	123205	123663	147729	47538.4	170778	181387	0	18795	758473	32133.3	0	0	66085.4	10145.3	118118	54019.2	0	35921.9	122637	51957.7	40446.2	38487.5	168899	42793.3
535.397	1.47032	0	0	0	4888.04	11151	0	0	5766.8	59076.9	17906.7	0	0	0	0	0	0	0	0	0	0	8059.16	0	14773.5	0	0	0	33702.6	7812.56	2371.89	0	0	0	11387.6	7068.29	0	15704.3	0	0	0	62215.4	7614.49	32436	0	0	12388.4	29268.5	20003	0
535.434	5.37239	0	35698.8	160168	71163.7	167255	252922	293827	435649	82270.7	167199	4.53664e+06	5.93713e+06	3.55795e+06	4.1601e+06	9.41297e+06	4.82652e+06	4.20307e+06	6.31225e+06	8.22379e+06	6.97733e+06	367919	341005	401540	290902	300847	557654	357941	12574.2	445301	598758	69974.6	165596	446528	389001	882817	528370	515465	475616	664798	708703	273789	255863	322899	460158	454950	475356	662583	680644
535.455	2.79083	329548	971538	1.16877e+06	1.75652e+06	1.23416e+06	2.82628e+06	2.33955e+06	2.68814e+06	2.23782e+06	2.45281e+06	187772	115911	163273	193768	965447	1.06029e+06	1.01554e+06	1.11236e+06	1.42534e+06	1.76663e+06	117371	1.29452e+06	655285	1.12875e+06	1.17327e+06	1.15223e+06	1.28895e+06	1.99678e+06	1.47311e+06	1.50638e+06	620384	1.13061e+06	1.25825e+06	1.48789e+06	1.65806e+06	725890	1.36232e+06	1.85305e+06	2.00607e+06	1.9005e+06	1.22392e+06	570476	2.51044e+06	1.56811e+06	853016	3.11547e+06	3.14406e+06	2.75613e+06
536.197	0.321251	172890	122525	178244	19266.9	95320.3	126704	0	30992.4	0	80718.5	44718.6	20811	8298.07	30256.3	0	0	0	61711.4	42285.1	25792.9	0	75638.9	40120.8	0	68085	38082.4	99854.8	33087.5	99540.7	61078	16120.3	9627.14	190683	281253	140154	41175.3	259856	66044.5	332919	333387	27327.2	84891.3	27360.4	78147.6	0	27754	134560	0
536.395	0.73412	190272	81188.5	362079	159689	420239	304942	322287	118648	51348	264009	25380	0	0	12544.2	0	6309.01	36584.1	0	76335.1	64688.2	0	154923	238008	70866.4	96033.9	283383	51393.2	23811	63917.5	33687.7	132180	198171	168126	174235	216051	165412	63852.8	296313	325964	31545	144389	155936	117651	140770	193145	220322	122336	122078
536.437	5.34191	0	0	20635.1	0	54460.1	0	54789.4	123305	0	11454.4	1.46726e+06	1.99716e+06	1.42717e+06	1.36993e+06	3.02733e+06	1.59521e+06	1.41187e+06	2.14203e+06	2.73057e+06	2.41444e+06	129094	113157	158571	140579	122430	173837	137493	215387	160918	220337	27202.7	47014.5	31635.2	178794	181552	184094	177555	160533	226831	253904	120053	56245	129075	126322	104885	158874	175107	217510
536.504	5.77567	0	0	27784.7	0	0	11929.1	0	215498	0	0	0	0	23383.9	62582.1	233689	0	180160	249534	61318.2	85834.6	0	182989	61525	124502	154920	325614	267718	130708	295446	258292	72389.8	266590	95718.2	257532	383832	447532	412060	183050	352977	250558	252749	365844	248346	432464	231967	238759	199818	517139
536.966	6.88022	35953.1	137385	0	379449	0	166158	0	280433	289330	286995	85130.1	0	0	0	153702	0	149423	150325	234809	134976	27414.7	75692.5	262088	0	0	235977	187846	189686	131096	148035	36632.5	0	144940	82895.1	0	255636	0	217346	201503	296499	132505	0	439385	320516	78460.3	397774	67572.7	338403
537.196	0.319162	0	20791.2	21715.2	23271.6	24282	3.90354e+06	59576.7	50402.1	52111.2	62602.8	29301.1	25549.3	57980.4	109761	105801	90077.9	131950	65795.5	109848	76557	8528.69	62168	0	60007.2	83595.8	126401	41691	93527	95445	152031	0	48688.6	0	87397.3	50279	93392.4	126706	0	127619	164053	75710.1	55367.7	84909.2	103052	89556	82114.4	111130	74718.9
537.304	0.456923	6598.04	26662.7	16747.9	19479.2	0	5206.47	54909	32575.4	81497.2	54101.1	128628	369418	424713	192959	354793	275695	503427	391363	359326	312515	59003.3	137625	135483	1.84656e+06	113994	210413	2.50012e+06	263871	2.53174e+06	281181	287211	474556	287685	175759	543601	625803	723565	942236	886052	741893	115494	76355.5	144966	145153	235212	107925	236224	208796
537.342	0.563635	77547.2	134162	383809	284524	352226	14112.4	455236	19858	483660	10689.5	44869.5	36687.4	39554	90050.1	110526	39356.6	160474	88155.3	101090	75536.5	1567.37	0	95924.5	0	0	104961	168122	143455	137162	129874	0	0	71397.2	0	662422	221655	0	0	79240.6	328506	69224.9	28539.6	94485	64345.8	154408	34020.1	0	0
537.394	2.98978	3006.56	35688.7	9048.82	74868.4	67528.7	87497.6	169102	184235	149348	182001	258525	115159	30585.4	77273.2	96537	62492	63119.5	80272.9	130182	788394	0	11727.3	66635.1	21992.6	32831.2	20794.1	85969.7	74368.8	88912.1	155239	0	43186.4	284490	167358	244985	280461	202005	691701	538485	443825	70901.9	56704.3	93465.1	92481.6	111458	152273	135830	44566.8
537.446	2.82617	0	0	5774.34	37737.5	16545.9	0	41716.6	27173.1	20411.6	28125.9	0	0	0	0	0	0	0	0	0	0	0	3888.47	0	0	0	0	0	0	0	0	22342.5	8592.06	71841.5	10858.9	22591.4	18616	8958.94	13628.2	83465	39111.5	21031.2	29040.6	16067.5	34089	0	46573.8	37058	40861.5
537.452	5.3696	0	0	0	0	0	0	0	8286.47	0	7531.24	290876	357494	248337	253980	554728	285927	257662	535204	541622	258186	18774.8	106393	47534.7	90143.4	5219.7	7326.68	7807.18	68460.8	69283.5	22278.1	11191.4	131005	1.23384e+06	1.03138e+06	55226.8	78460.9	16387.7	11615.8	16826.1	25067	0	0	0	0	0	0	0	0
537.488	6.44873	0	47103.1	0	34290.9	176767	295764	403507	499779	271198	386373	4.83928e+06	1.52034e+06	2.3677e+06	2.07002e+06	9.9796e+06	1.76404e+06	2.91552e+06	9.66182e+06	7.9216e+06	1.80773e+06	39564.9	79991.1	206639	102366	112907	293490	200039	302638	278231	342181	66301.6	115567	203643	322302	403575	297538	364790	252054	363566	331502	107203	97758.3	256836	180729	187927	320969	215783	408425
538.228	0.581097	16777.6	18300	9137.97	10758	0	25448	26524.5	0	0	0	2.45184e+06	808614	2.59952e+06	5.00345e+06	6.22086e+06	3.8762e+06	3.07917e+06	4.96294e+06	7.4599e+06	3.27903e+06	22442.1	150121	96450.6	0	0	10565	85546.5	72422.9	0	0	978020	40779.5	746689	1.26977e+06	1.38385e+06	1.47431e+06	1.20499e+06	1.45096e+06	986340	817597	51889.3	33565.9	64685.7	65784.5	3167.66	13679.7	55715.4	71520.3
538.324	0.492652	5133.95	94019.8	112703	117748	127011	107406	69071.6	149512	159525	43357.2	102956	62191	33972.5	22775.1	126336	162827	115763	56445.3	56205	90639.7	17041.1	185665	58055.3	81205.5	41804.8	68389	96619.5	181200	23554.8	26936.3	22291.2	54131	214455	337444	52180.5	357873	186327	131620	178647	60104.8	87503.8	53927.3	260337	107417	27722.7	173849	182386	93855.2
538.395	1.73273	36528.7	24988	142253	62300.6	14226.6	413110	33244.7	13900	60063.8	32398.1	94294.6	40103.6	119875	204682	365435	301102	144957	259184	9270.3	267452	4550.28	305101	577216	454844	362475	265370	91505.5	338734	118566	201032	7181.26	148262	578083	434916	517088	669202	19372.5	392922	760700	9277.63	577805	382142	454661	439147	137398	986001	883664	694518
539.141	0.316693	0	0	0	0	0	0	0	0	1.76155e+06	0	12292.4	0	13748.2	21826.9	31453.8	0	16194.6	0	27794.2	29090.6	0	13738.7	0	0	12774.2	16447.3	0	17675.6	0	41549	547957	362606	103413	328507	957486	1.28294e+06	1.00633e+06	1.54795e+06	2.06309e+06	2.0183e+06	1.07407e+06	1.30825e+06	10850.3	1.99841e+06	16678.9	1.34719e+06	904761	1.92837e+06
539.388	1.46583	26452.8	75609.3	82715.8	231676	47952.1	277549	257922	113891	136475	79862.1	88712.6	0	92848.8	144126	41625.9	150459	237451	147234	48507.1	315696	14253.4	84776.4	128232	120445	140298	102123	105645	125524	47900.9	0	987636	579821	482779	585917	755146	983410	954625	804789	714564	817441	40714.6	231616	172320	159222	70171.2	272911	92382.2	173960
539.422	1.81337	0	0	0	0	0	0	21285.6	0	46463.1	0	0	0	0	0	0	0	0	0	0	0	0	0	0	0	0	0	12817.5	34879.5	0	0	2812.51	0	74476.6	0	0	0	0	11248.8	12218.5	28724.9	0	0	0	0	13266.1	43440.4	0	40562.9
539.446	4.95159	0	0	0	0	0	0	0	0	0	0	393199	311244	724846	1.998e+06	642510	888709	1.71391e+06	467235	1.44096e+06	2.6687e+06	0	0	0	0	0	0	0	0	0	0	0	9775.23	48719	8625.34	24237.7	16397	11512	21073.9	5406.39	10168.9	0	0	0	0	0	0	0	0
540.207	0.404802	182704	123299	29616.7	210138	193942	141662	29526.8	171941	143705	190253	60065.4	12201.7	21785.6	64944.9	8393.47	61221.6	11320.3	0	0	72738.7	17711	112587	92788.7	74671.2	99712.2	0	68663.9	104867	69408.7	0	208259	177191	70944.4	203047	159751	410124	114350	145493	197937	122355	24279	50792	61534.4	82424.1	0	58518.9	83108.4	101316
540.246	0.485118	736167	320749	21371.3	16720.9	32174.5	426639	59681.8	52114.3	663378	16432.8	31960.3	684689	2.37431e+06	49869.5	64656.7	45269.4	2.77794e+06	72756.7	80912.2	214015	115126	222623	231023	187274	144490	163771	234175	0	185829	208596	228978	279752	167043	381374	376337	410439	346239	212861	380480	226603	0	125135	135868	184994	91987.9	80592.1	25093.7	123696
540.306	0.379033	33015	109182	80650.3	118178	162494	148004	209440	170233	214030	182791	233477	182827	298714	151616	100296	254028	167435	59195.1	74661.5	213377	89152.8	328187	266957	206238	274273	197951	274182	311412	326827	230206	325751	244012	107110	403345	277176	406450	299424	486133	260943	145993	146386	184485	313932	343645	96338.7	231567	134500	358400
540.478	4.0972	0	6610.76	0	22303.2	18932.7	0	59850.2	31939.6	22216.1	30724.4	0	0	0	16277.3	129449	8954.02	0	0	124265	61147.4	0	0	0	0	0	0	5262.12	0	0	0	20012.9	6774.47	81564.9	0	0	56463.7	52636.9	0	98839.6	79453.9	0	0	29586.6	29392.7	19324.3	0	51318	48009.6
540.615	6.87856	28628.3	115529	95649.8	462380	82681.6	430634	455572	52797.1	189615	0	111821	42782.9	0	0	0	0	125439	0	0	64150	0	91919.1	0	229007	0	100583	201545	0	0	0	22271	96152.3	223344	493513	0	269548	0	0	0	124964	0	0	11058.1	0	0	595111	168356	185207
541.173	0.311132	788983	793428	770894	793852	17221	781939	29927.7	578016	36672.1	547530	10627.8	0	18491.2	45730.1	50088.7	24832.3	53541.2	70527.8	37240.4	46355.1	19414.8	0	48539.6	0	33103.9	95666.3	0	23593.7	63632.7	60448.3	288498	480227	224619	793650	377277	1.01453e+06	1.17807e+06	1.13235e+06	435414	435906	28974	352418	55033.2	54236.1	100162	50417.8	128665	99782.2
541.299	0.401238	0	0	0	6127.12	0	14336.2	16835.3	11611.3	31889.3	40117	72062.8	34075.4	544781	111221	66658.6	31495.1	60429.5	96258.5	45415.1	63828.4	36549.6	109715	76519.3	103414	129013	146105	87485.1	155699	159265	175785	45424.7	14773.8	26568	0	0	52374.1	0	41009.4	115968	168619	74831.9	37306.7	113561	103970	133038	65411.2	89335.8	98795.8
541.337	1.54433	0	3434.86	28684.7	57001.8	48181.1	57028.7	247783	275425	248224	274867	31509.2	0	24400.3	24734.3	92573.2	5615.88	78134.9	22746	66708.7	443480	367174	11400.8	886504	16219.7	8822.86	1.20123e+06	9020.21	58149.8	15542.2	407585	4774.47	144720	118734	0	240210	236096	242848	16921.4	61646.1	117106	91206.1	37356	190368	9099.42	53751.8	276432	29289.4	308299
541.429	1.06392	0	0	0	44620.4	16145.7	10335.7	15301.6	21670	11777.2	0	0	0	0	0	0	0	0	0	0	0	6653.53	11014.7	0	0	16810	54478.6	8935.18	3793.59	9564.08	8312.96	561599	684546	307968	329724	312203	476837	403835	637729	524066	461638	23041.7	22779.6	6998.04	26518.6	10242.9	0	24619	9518.2
541.45	1.02635	113793	1.48204e+06	1.47813e+06	1.49204e+06	1.69255e+06	1.95217e+06	2.12344e+06	2.11309e+06	1.88441e+06	1.8507e+06	1.08021e+06	526415	713645	1.26273e+06	1.30268e+06	1.18541e+06	1.57755e+06	1.35581e+06	1.46661e+06	1.89169e+06	291643	881128	1.29006e+06	1.38721e+06	1.42802e+06	1.65433e+06	1.71895e+06	1.61452e+06	1.7811e+06	1.54127e+06	850007	1.11304e+06	668682	1.8218e+06	1.279e+06	1.81593e+06	2.00355e+06	2.01184e+06	2.14169e+06	1.86425e+06	1.40781e+06	1.53608e+06	1.75747e+06	1.70173e+06	1.71235e+06	2.26389e+06	2.01042e+06	1.97368e+06
542.187	0.320428	42000.3	0	0	24138.5	23045.4	9602.75	46331.2	33524	33690.3	32978.8	51011.3	0	34370.6	3192.78	0	0	29226.9	0	63471	0	0	55310.2	0	86829.4	52807.2	48234.4	66725	24453.1	72514.5	0	108335	104243	74671.3	207668	169885	231063	280867	230746	101138	117773	0	43478.7	0	41644.9	0	50895.4	67922.2	77726.6
542.223	0.329432	9931.78	34638.4	41369.8	75264.5	0	21112	63691.7	73637.5	88809.5	102674	209282	129666	141591	155563	165746	147801	195410	182415	192653	151639	106185	184049	240787	232240	217233	212157	195810	255633	225076	98271.1	173865	684890	440580	621644	500744	98725.6	577234	781368	188961	465972	128740	119313	205232	115042	118978	144885	205902	215047
542.453	1.0443	0	250214	152655	281302	258620	353390	300962	330836	318366	284061	177903	0	136917	198310	0	0	214518	161529	259956	272459	63201	195270	202262	241836	220870	254395	316869	295355	309518	157787	98992.1	0	0	221310	140186	290299	23424.9	260702	340634	265919	170668	262892	225939	236121	277901	309345	253221	262426
543.162	0.300543	123589	75326.1	142999	133843	67200.5	91950.4	80206.4	13729.7	0	76820	14084.8	578529	332576	30599.4	16508.4	28481.8	9824.13	8777.36	147718	32157.5	0	0	11388.9	7992.31	18255.6	9460.34	0	0	0	0	315837	433389	6188.52	7941.92	705061	8202.65	596489	1.16e+06	1.35649e+06	1.40333e+06	12574.5	8658.12	6725.7	9326.74	0	0	20046.3	10182.7
543.258	0.338686	0	9418.93	11977.8	0	13968.7	20745.8	25508.7	25451.8	34572.1	34622.3	55457.7	38246.6	10910.2	0	70697.3	7372.75	45414.6	0	80652.8	65161.1	34690.2	54912.9	0	54836.9	77578	70332.1	52013.8	0	0	38547.3	34507.2	40324.7	41217.5	58887.3	0	20244.2	0	44084.6	0	0	37289.7	0	42420	40989.4	0	38229.6	78039	46763.7
543.306	0.379067	0	12502.2	0	0	0	25497.3	0	22410.9	0	0	49087.6	52529.2	78184	38722.3	81299.4	62328.9	85186.2	98650.5	156523	218568	31364.9	88136.7	115772	100929	78951.9	80142.4	87702.3	57476.3	53015.4	71806	0	0	28080.1	208172	0	53947.1	168879	336222	221136	271690	43585.2	114588	52490.9	210680	56192.8	192890	65417.6	88721.3
543.445	3.70941	5963.23	0	18005	74105.7	29780.8	63562.6	57776.7	63563.9	43345.4	55666.4	8.36885e+06	1.15498e+07	5.10703e+06	12479.5	5.43311e+06	2.73702e+06	3.05678e+06	3.77307e+06	24832.5	2774.81	0	23390.6	17915.2	9715.82	13900.6	26469.1	19864.9	23034.7	17486.3	13019.9	0	0	23400.3	32579.5	42391.4	0	41372.4	16401.5	0	0	22014.5	12889.4	27434	30124.2	27986.4	35354.2	43311.8	44207.4
543.514	5.6107	0	0	0	0	0	0	25425.5	39287.3	13991.3	37373.3	0	0	26614.4	44287.6	19887.4	27937.9	84664.8	0	0	50103.7	0	0	0	22042.7	19712.1	0	17780.6	20093.7	15074.6	0	0	11185.4	0	44839.5	55339.6	40803.4	0	22022	25032	22890	18219.5	20124.4	29204.4	27731.5	17311.9	0	46887.6	39818.9
544.137	6.87999	15521.7	90395.6	0	299903	0	394008	0	209214	234700	302093	0	6058.7	87439	91960	118482	66637.1	148357	218750	180914	0	16674.5	32518.5	119492	0	0	223759	0	238559	147962	184009	69452.8	0	111377	0	173820	210515	0	199186	161935	265073	0	104970	334686	251789	0	0	286026	454157
544.302	0.38589	48468.8	133941	133464	17407.4	189225	101011	260272	188083	258821	238890	413242	282687	383108	293112	336389	371422	405295	386203	522409	403989	239374	423086	519847	26844.7	492034	395830	492047	178940	519398	377871	238648	381501	52496.8	484733	398648	3.79806e+07	556138	116951	440682	111485	246680	282301	449930	78651.2	25682.6	310989	175933	935371
544.406	0.504635	122666	339891	297645	148206	383745	0	419907	0	342481	0	231749	121494	213317	275319	247725	318357	341861	287221	431236	380636	87152.2	346320	558538	326549	326181	431558	628067	380411	348937	405293	161163	261061	281243	347608	444606	342292	443382	389934	374067	346942	417009	444555	461336	368680	366185	457459	483771	150827
544.439	3.89103	0	0	0	0	1408.65	22886	0	3291.08	0	8893.65	1.13019e+06	1.17781e+06	339498	486818	291870	988050	541096	107099	108223	30430.1	0	0	10374.5	0	0	0	3888.47	0	0	0	0	0	15484.7	0	0	0	0	14332.6	0	0	35147.2	0	18235.1	42628.9	7326.78	31825.7	0	45803.5
545.239	0.330882	0	0	0	0	0	0	28804.3	0	27719.8	0	73436.6	33473	11891.3	0	54597.2	62997.2	44727.3	0	0	41360.8	0	54751.5	71440.1	0	51578.1	77846.6	0	53281	93573.9	0	162937	142834	80287.3	158318	0	130197	95954.3	127220	91241.8	250747	0	21348.1	0	100076	0	0	0	84672.1
545.277	0.334187	0	13650.6	8426.02	0	23030.7	0	28634.6	0	29585.7	32367.9	70915.8	38669.6	31257.7	56428.7	54050.9	55147.8	32957	63203.7	92166	75628	0	60741.3	36018.3	54258.4	37031.4	87102.2	27897.7	78177.3	123197	40328.4	0	0	0	41600.4	51419.7	0	0	61615.3	0	53917	54512.8	34781.7	29830.6	64943.7	43506.5	74088.5	57443.5	69657.8
545.341	0.81842	8.46106e+07	5.42409e+07	7.4791e+07	1.56097e+08	9.15803e+07	1.67651e+08	325984	3.97088e+08	495668	754497	2.9994e+06	698672	2.57042e+06	1.26117e+06	1.49058e+06	33881	137106	108971	4.4158e+06	895018	1.13934e+07	1.22394e+07	2.99634e+07	1.29244e+08	9.74268e+07	1.03336e+08	6.92344e+07	1.89215e+08	8.46292e+07	1.11071e+08	4.34644e+07	1.40063e+08	1.04855e+08	1.37527e+08	876759	1.6107e+08	1.57463e+08	1.82266e+08	1.15025e+08	632048	167742	1.09334e+08	2.94715e+08	2.54099e+08	1.21176e+07	2.05792e+08	1.38028e+08	1.76375e+08
545.414	1.1249	18082.8	0	46312.6	0	84534.2	0	0	0	0	63273	338657	473693	757055	277909	924111	622732	1.77814e+06	607705	1.65089e+06	416718	0	0	0	0	0	0	0	202073	27462.1	0	92185.1	22559.1	62081	11938.4	0	168078	55917.6	102028	62258.3	29089.8	76340.7	79440.2	88010.3	5984.66	83810.4	94661.9	104641	0
545.457	5.1314	235486	302303	344147	396316	259354	331163	406909	295355	300425	287140	422008	7.85616e+07	273150	6.03419e+07	1.4428e+08	280192	327876	7.1726e+07	1.56086e+06	11038.3	0	124370	369783	136144	237491	477836	301868	396992	419279	452301	68930.6	250427	299083	321804	207628	279465	416434	396358	532092	324716	294446	200117	312150	271660	270849	498206	396190	366661
545.457	6.65668	103333	121631	186391	148715	169267	161106	110533	143294	103393	106366	0	0	73141.3	132325	12597.2	95631.8	134007	232580	0	256281	28846.2	93602.7	132064	59049.4	56466.5	174668	154168	132561	190870	285500	53132.9	112098	152749	151530	164759	157957	243394	169832	225666	207908	145707	115642	93360.7	149134	185890	168705	159246	186802
546.364	0.922945	1.08268e+06	1.11326e+06	1.07231e+06	39628.1	568914	2.55421e+06	145200	617935	2.81374e+06	148551	558661	36136.7	492610	471781	14678.3	589591	744130	168473	135092	7661.68	259545	23728.5	774806	583173	155288	522166	6223.07	620967	9155.16	292433	0	38792.2	1.26914e+06	28291.2	114647	183012	25957.6	267300	101505	317629	38507.3	2.20041e+06	2.41552e+06	1.0335e+06	1.54536e+06	3.27787e+06	2.35233e+06	56478.5
546.454	2.57703	0	18093.6	9960.88	53480.6	9147.54	31300.9	15943.8	5682.44	2227.17	32374.4	584488	925750	411967	1.41456e+06	46183.6	569964	787904	1.47479e+06	1.63186e+06	1.68383e+06	0	27462.4	61981.5	11531.4	0	0	8058.71	0	6307.21	7756.52	25007.2	12632.3	0	19550	0	18650.4	7495.02	13363.9	0	12590.3	11609.2	47239.6	59700.4	22699.9	12037	10525.3	14805.2	17096.8
546.462	6.6329	8174.67	23083	33034.2	34107.5	93907.8	22177.8	0	3828.63	13502.1	8990.86	0	0	0	52966.9	40458.9	0	22865.3	0	0	32951.3	4012.48	7067.08	32647.1	13594.1	14631.6	52501.5	108925	38241.8	49015.7	72613.9	5754.64	21633.1	30899.6	48329.7	51987.9	40000	22247.6	39780.1	57335.5	48901.1	41230.1	57287.1	34265.9	36774	47682.5	53910.7	39617.1	43700
546.464	5.20232	13550.5	0	35981.7	235463	66868.8	57447.8	83828.1	88374.2	45628.3	54913.6	1.09364e+07	1.48873e+07	1.12468e+07	1.08687e+07	3.24362e+07	1.06944e+07	1.09097e+07	1.25792e+07	3.25974e+07	1.72353e+07	3980.32	60850.3	310139	102953	83468.2	105344	104640	338541	155864	218815	0	257284	98453.2	131865	150847	57485.1	177813	119664	148775	362703	85147.7	255904	74728.6	275514	122180	93352.2	66089.7	92930.8
546.525	6.30943	1.82849e+06	1.95202e+06	1.73765e+06	1.27602e+06	962702	1.79661e+06	2.12738e+06	1.67491e+06	2.29815e+06	2.39829e+06	0	0	0	0	0	0	0	0	0	0	0	7123.11	0	0	9076.98	0	0	20528.9	20174.2	0	193002	258737	177152	195299	170612	213261	193700	219293	296800	194224	0	0	0	20201.6	0	41171.4	0	0
547.472	5.30792	132263	173495	243914	201926	233124	243435	245466	246945	217728	205921	296657	750287	487906	1.4693e+06	1.31324e+06	112230	807960	5.00496e+06	1.35162e+06	372333	6318.03	98127.3	283590	109696	101927	788922	369603	221329	264111	1.05851e+06	49919.8	159268	232003	165641	264663	208246	1.00644e+06	284772	448705	350553	193673	307619	155767	4303.52	294687	234104	166762	268182
548.198	0.31619	0	9588.96	0	24960.2	33461.3	38884.5	37209.3	38965.3	59357	54658.8	13858.9	20927.1	8501.63	47861.6	48361.1	260709	33820.6	59227.4	314908	78185.6	32763.7	133464	55942.4	121110	152774	62878.5	89008.8	181422	71125.6	88161.9	97632.7	59345.3	29118.2	123463	72573.1	117431	0	71536.4	100701	102318	96047.1	81181.4	84681.6	150369	84152.9	85075.2	150712	184689
548.397	3.6767	73910.4	36468.1	11883.1	78993.6	38663.1	33103.9	61163.8	84635.5	61928.6	68698.6	5800.94	1.6971e+06	59952.6	69109.8	18754.1	42278.7	33809.9	137392	187309	148715	0	19305.1	0	11997.1	0	0	0	0	35470.5	48233.6	57520.6	45818.6	18088.8	91153.3	32961.4	77950.2	75760.3	74859.7	63984.7	72127.3	80681.4	58440	98512.5	96341.2	57343.9	68508.3	48283.2	68429.1
548.476	5.73571	15535.5	182762	293906	105451	17230.8	66856.9	111427	13533.9	85541.8	5654.05	214374	143812	146350	160374	480754	123499	130743	457291	460774	406020	70193.8	47034.1	162942	31733.9	46694.8	153224	116293	93343.7	159502	202723	18541.5	33910	43676.1	85910	93949.5	99361.8	309330	96032.2	179560	149699	78548.3	47886.3	27172.1	53189.9	153231	87488.1	96361.3	107961
548.504	6.64753	3.32764e+07	4.10524e+07	1.12706e+06	5.46909e+07	745953	1.28594e+06	6.08749e+07	1.031e+06	4.37022e+07	4.11689e+07	8.52214e+06	8.24654e+06	1.1791e+07	1.82842e+07	1.95104e+07	2.21631e+07	94215.8	1.61316e+07	3.8089e+07	266586	1.0497e+07	186331	271322	97060.2	198869	472636	351590	4.60537e+07	445219	215627	126651	89683	5.00398e+07	348618	5.47327e+07	360309	676776	420582	7.65421e+07	405999	5.15144e+07	1.66082e+07	4.90339e+07	346711	500993	418221	22480.3	5.93849e+07
549.175	0.305513	0	0	0	0	23993.7	0	37979.4	19399.4	36916.6	0	35595.6	0	11242.9	28805.4	56466.2	27565.6	44811.7	71782.8	40234.4	59339.3	0	64074.4	10746.9	28582.7	31036	67403.9	39146.8	59939.5	11594.8	87868.1	867303	87749.2	111031	147240	192181	202914	165995	194440	1.09647e+06	1.05422e+06	18293.7	58698.7	0	57356.4	56939.7	62418.4	57669.1	17689.8
549.382	0.379978	0	0	0	0	17570.3	0	0	0	16367.2	0	132036	85336.2	96240.6	37513.3	0	69747.3	100892	74501.7	0	93089.8	26083.5	167558	115096	155812	170443	87317.2	0	0	526341	0	0	0	0	49466.9	0	0	0	0	0	0	0	0	0	0	0	0	0	0
549.395	4.8442	50096.8	369251	566135	561712	739099	1.2218e+06	1.06937e+06	2.83874e+06	1.879e+06	2.59306e+06	2.14372e+07	4.03449e+07	2.46779e+07	2.07897e+07	4.3032e+07	7.22476e+07	6.69341e+07	1.49798e+08	1.58693e+08	1.50346e+08	54568.3	873615	654076	1.25939e+06	1.31528e+06	2.43198e+06	820036	2.44552e+06	2.11219e+06	3.17713e+06	47897.4	329008	180098	1.48951e+06	3.98452e+06	2.57722e+06	2.80972e+06	2.30186e+06	3.44016e+06	4.89889e+06	496373	851455	1.06057e+06	1.70307e+06	2.34144e+06	3.08842e+06	3.17678e+06	2.46396e+06
549.454	1.91884	0	0	0	0	0	0	0	45235.6	7400.77	82210	0	0	0	0	0	0	0	0	0	27675.5	0	0	0	0	0	0	31941.1	53938.4	79418	77176	47560.8	66928.6	295347	101186	147375	203365	20454.5	61088.7	428230	33743.8	0	0	0	0	0	8664.43	0	0
549.481	6.1665	161451	298277	390912	322656	43692.1	392148	456047	504951	442321	359321	3.07834e+06	3.84625e+06	1.81077e+06	1.9617e+06	5.64302e+06	2.20974e+06	1.76449e+06	5.66201e+06	6.40216e+06	5.86254e+06	12485.3	30710.4	16301.9	36622.9	32517.1	54573.8	22319.5	56456.4	93928.4	616913	88969.3	293121	588856	35311.7	17133.6	460390	44924.3	23016.4	26364.6	25424.4	30320.3	340681	381173	25782.9	76878.8	28229.8	23174.8	447229
549.488	3.41937	168469	105245	146118	273385	0	128159	199840	158856	165590	186191	0	44834.1	0	0	0	0	0	63470	0	0	212264	477132	626647	421246	440072	506379	527344	1.03937e+06	899328	376457	25181.3	104792	1.91456e+06	113914	122632	142968	214494	156917	232744	148877	0	0	0	0	332288	0	0	0
549.507	6.64085	1.26931e+07	1.57145e+07	36505.9	40612.9	2.13087e+07	1.79553e+07	2.26691e+07	9.91635e+06	1.64659e+07	1.57229e+07	2.36817e+06	2.62236e+06	4.43665e+06	6.4004e+06	7.51402e+06	8.22064e+06	1.86609e+07	6.28493e+06	1.43727e+07	2.45013e+07	4.01911e+06	1.0345e+07	41464.5	6.98863e+06	27040	2.40894e+07	92026.1	1.78412e+07	161727	123803	8.37959e+06	45441.3	1.92785e+07	1.78833e+07	2.11776e+07	1.70875e+07	2.95173e+07	84945.4	2.96446e+07	74975.7	100197	1.66845e+07	1.88374e+07	1.6974e+07	2.38059e+07	2.24472e+07	1.92934e+07	2.28832e+07
550.213	0.31428	0	0	0	47391.1	30760.9	42373.3	0	0	88046.5	47158.2	16525.2	22708.2	15172.4	46545.9	0	154172	34482.6	36794.8	89175.7	88903.4	52430	46138.8	53152.4	119139	69567.8	75726.1	49084.7	118413	82127.8	0	29090	20896.3	25707.6	0	141181	20105.6	25609.9	47138.7	136577	129192	46473.3	102353	92039.1	37513	69457.6	62782.8	97758.7	64920.3
550.25	0.32615	0	39086.5	13043.1	0	17295.3	0	30430	30490.9	54784.3	34402.1	116992	36928	74094.7	71876.5	82127	52469	122695	89226.1	69417.3	104725	26968.3	195320	85761.6	143004	155941	89344.3	41294.8	131156	122335	121234	22005.9	56705.4	0	335057	36241.1	66995.4	130105	288818	0	91539	0	45027.4	47928.3	53079.3	0	39259.6	112947	126848
550.358	0.576743	100761	23407.1	13604.6	188416	20672.9	175501	170220	39968.3	162145	156234	76662	21299.5	42416.5	129751	40851.8	101508	80595	154079	402646	153792	75319.8	186836	85928.7	168931	293863	242946	31318.5	528106	194226	267562	24176.6	0	0	170118	166517	166202	135358	109758	98452.6	125578	0	0	124886	152865	60413.7	218062	141231	206499
550.38	1.07385	107275	78029.8	577528	37691.7	62517	756795	129019	84826	90091.4	63637	113324	57002.4	45439.2	95151.3	89659.3	180446	121208	54185.1	28776.1	12011.3	210153	22565.3	33390.5	241382	259267	252679	16344.2	61963.4	179029	204722	25083.9	31843.9	428330	832364	59650.9	32015.4	871815	529229	701326	232661	207643	34304.5	38677.2	29445.4	202906	126334	105216	29081.3
550.398	4.87328	0	95350.8	170310	171343	232501	406389	695352	920435	621832	871086	7.66717e+06	1.35839e+07	1.65006e+07	7.02966e+06	2.78029e+07	2.4876e+07	2.26884e+07	2.57997e+07	5.38825e+07	4.83305e+07	11836.6	303301	368608	381611	66251.4	66017.9	277781	843043	690147	1.09134e+06	8822.96	61840.7	91358.8	602399	1.31628e+06	836532	939289	757444	1.11232e+06	1.5906e+06	181696	270460	337642	571597	762279	1.01337e+06	1.03718e+06	823831
550.491	3.35133	74404.2	0	0	82658.7	0	0	75043.1	69975.1	76652.4	0	15467.2	0	35810.1	103054	75008.7	57899.9	29733.2	30631.2	125722	115419	69654.7	139566	142981	160112	168114	251499	190113	504073	122863	303360	4552.93	0	784824	50122.9	0	23967.9	66381.4	4625.26	100865	7220.97	0	0	0	0	23389.5	0	0	0
550.629	8.24032	0	23521.9	71049.1	4740.07	21440.9	0	148327	15800.7	0	43765.4	0	0	0	0	0	0	0	0	0	0	35800.1	34497	44657.4	89336.1	47776.3	19481.3	0	21588.4	49348.4	0	0	79472.8	33478.8	39625.5	13519.3	56313.1	44042.8	0	0	91682	0	0	0	48783.9	29571.6	249875	299222	51911.5
551.329	3.35903	0	0	0	0	0	0	0	0	0	0	174360	43273.2	88106.4	121518	56455.5	97694.4	114384	50292.5	149870	29022	0	0	0	0	0	0	0	0	0	0	0	0	16887	0	0	0	0	0	0	0	0	0	0	0	0	0	0	0
551.467	5.71015	0	114008	29115.9	20090.1	312030	107102	366554	428877	189321	277410	0	0	32578.8	0	0	117524	276154	0	0	591230	18798.9	149526	101043	0	194401	340483	345586	371262	253474	564559	78052.6	241770	230096	378392	378599	132976	638524	365577	533135	375960	287037	317324	337097	311881	459850	341470	332103	451714
551.504	15.5507	0	0	0	251058	234834	188086	377277	443048	251073	298453	1.77343e+07	2.01712e+07	4.07861e+06	2.54458e+06	8.82125e+06	3.64919e+06	1.29495e+06	9.73901e+06	7.56252e+06	2.49449e+06	0	0	263980	0	0	237770	0	338924	0	0	60955.4	0	405374	335722	421051	275711	231888	212279	0	287638	267629	205249	419689	264830	580820	939506	503549	676860
551.54	6.79917	163248	88977.2	463523	757740	477655	909058	1.15002e+06	1.47641e+06	922665	1.21055e+06	0	0	155156	354430	0	0	237428	353928	1.0757e+06	1.38017e+06	38735.8	64737.3	52867	10041.6	277317	939635	32040.5	402015	860332	215758	120945	168032	618780	1.26567e+06	1.33221e+06	816490	38634.9	934241	145689	213049	0	71015.5	0	0	564713	992569	395353	1.40787e+06
552.243	0.330267	0	0	0	27618.9	0	0	0	15191.2	19461	53552.9	71258	44578	74370.6	28219.3	196025	74457.9	97248.8	128326	153173	66102	39840.5	173325	105121	90597.5	112085	0	73069.7	119973	22149.9	50911.8	76974.8	45048.8	54988.7	54638.1	71544.1	278279	222706	282893	210389	226427	55431.5	64304.7	40491.2	90124.3	0	80981.3	44553	77206.4
552.28	0.382382	25830.1	56919.8	48694.3	8772.91	46250.7	76208.8	54181.5	69637.7	130821	78772.2	76312.7	66776.3	154558	66360.4	105422	79553.6	136706	106157	121391	96202.2	42816.2	208137	34962.3	118912	73126.9	0	100426	120125	77789.9	54427.2	327383	490953	66252.1	445684	481967	91269.7	118029	124181	198211	200253	34169.3	106834	99566.3	154357	40768.6	81128.9	34878.8	96045.4
552.323	0.910302	2.64763e+06	2.30253e+06	1.73362e+06	2.73738e+06	2.00786e+06	1.76865e+06	2.5331e+06	1.57412e+06	3.6571e+06	2.11318e+06	135391	77185.1	115179	235901	150651	99051.3	29294.9	0	401273	113866	107489	321335	266768	121219	200763	12690.3	132502	194958	181237	24573.5	0	0	0	13459.8	111931	32416.5	133430	51420.7	88226.7	69857.9	118339	83752.9	258049	209506	82782.4	194997	169726	134495
552.356	3.87076	0	8015.41	0	19993.6	28151.1	39953.1	30688.9	36593	15093.9	23246	151695	218126	1191.98	103446	73264.2	65785	66171.3	98738.8	96101.8	144209	0	15684.2	31450.6	29256.1	12119.2	50248.2	0	17834.5	0	39021	0	0	0	45561.1	100680	114075	59476.2	82057.9	46503.3	51752.8	71017.6	80808.3	151004	78795.5	51731.2	130603	169233	193420
552.453	1.92695	0	58859.2	93002.7	135041	87527.7	85834	56701.6	67195.9	66352.8	67520.1	72270	33869.5	96816.5	53326.7	88354.6	48279.5	99590.1	49491.3	31204.7	0	7353.44	82001.6	58132.3	53912	44847.6	45751.2	36577.7	4.61743e+06	4.67337e+06	3.20016e+06	67601.7	271610	98753.7	44973.3	76339.5	40210.8	0	56505.3	67650.3	0	45036	152632	79270	99647	32064	79815.4	87423.6	74751.2
552.47	5.69583	0	0	0	0	0	0	42195.9	86214.9	0	0	0	0	0	0	0	0	11662.6	0	0	158887	6539.99	0	55889.4	9770.11	42658.8	52320.3	150890	116865	170044	185987	41489.1	83659.4	49660.8	0	134107	109636	221986	130012	173123	145906	23381.1	77495.9	105162	104411	142075	176820	113681	165480
552.507	3.91875	363949	796008	634691	710825	356391	358832	926809	400555	1.25719e+06	787021	0	0	0	0	0	0	0	9190.05	0	0	732862	1.71879e+06	1.44312e+06	1.80193e+06	2.00699e+06	2.29427e+06	1.02375e+06	3.86743e+06	4.04538e+06	2.85557e+06	10145.9	69040.4	0	197456	160678	133864	143729	186964	251767	215270	0	0	0	0	0	0	0	0
552.507	15.6339	0	25434.7	0	86379.4	63741.1	0	0	0	0	0	2.57396e+06	4.50419e+06	1.4742e+06	1.02679e+06	1.02677e+07	1.24958e+06	929106	1.25331e+07	1.34691e+07	1.68625e+06	0	35502.2	103858	68900.3	26114.8	98380.1	0	0	0	94570.9	17448	13490.3	0	0	0	107195	0	35010	0	99429.2	0	0	130197	0	0	345669	22534.7	257295
552.535	6.72192	35536.3	24495.4	46629.2	57060.9	0	82907.6	254485	20688.7	183599	295770	0	0	0	28382.5	0	0	0	0	0	113939	0	0	114900	0	0	143754	219208	327905	342795	369095	109059	4.47156e+06	612510	87389.1	383500	223389	295988	11740.7	343556	407142	0	0	75183.4	22280.2	96985.6	204455	51824	464540
553.3	0.669613	690739	492936	456824	743047	575846	427032	582435	233635	1.67899e+06	520986	76471.3	26060.2	72023.9	158066	148013	106014	90075.4	58717.5	148480	181617	192722	226806	134251	225326	465170	124627	310925	365770	333461	249419	0	46004.3	15685.7	39425.4	20828.5	34679.1	44126.5	58867.2	43939.2	26158.8	73513.7	85531.7	141263	156324	172043	100740	150668	141724
553.39	3.96363	0	0	0	0	0	0	6304.97	0	14636.6	6495.06	0	0	0	235562	16015.1	76184.8	105874	0	0	84077.4	0	0	0	0	0	0	46190	0	0	0	0	0	0	0	0	0	0	0	0	0	0	4738.11	6188.78	0	0	13630.9	0	0
553.396	1.32992	57486.8	48208.2	38862.7	37865.7	10680.5	0	55622.4	21868.1	48513.7	44661.1	25509.6	22173.6	30602.4	0	0	0	0	0	0	0	166661	112238	101090	167830	136404	138241	172772	108722	133571	143701	12795.8	0	219206	0	5039.66	20394.8	0	0	0	0	102765	35101.7	25636.6	36484.2	122688	14567.8	40412.5	34588.7
553.459	5.68632	10031.2	25322.4	31382.9	0	19487.4	0	0	0	0	0	604579	905542	394921	66801.4	1.19606e+06	265435	414426	788476	811321	225960	7328.08	52688.1	18213.4	29151.4	15927.2	44902.1	43776.9	23630.4	146094	97748.5	61126	47320.4	209958	74714.7	108251	151769	113785	106682	174959	61070.9	119544	87987.1	75015.4	88876.8	218996	127424	129067	137195
553.483	4.59568	78603.2	55138.3	98392	114771	90392.1	179728	200850	186313	160997	180469	41982.8	0	42931.4	78431.7	63894.2	58654	69252.8	43579.3	140484	126798	126252	288808	91802.3	46581.7	48592.7	167051	99548.6	109545	82261.9	107814	30792.4	47907.8	180240	174249	282816	258013	233028	166686	219430	296218	86388.7	65143.9	143620	127115	157109	152503	167874	176810
554.223	0.33038	7200.62	14703.3	19551.9	19790.8	18893.5	0	41683.1	44279	32628.2	42105.5	518463	156479	615062	885334	924257	812760	552746	701631	1.04491e+06	450327	52537.3	28639	102809	93769.2	83814.4	58642.8	107072	0	95337.7	101183	227766	211182	31224.2	186963	166944	223857	0	311023	92936.5	215893	58414.8	78369	93750.5	93492.9	0	78416.1	139497	120972
554.421	2.31611	0	13448.8	24300.4	86132	43879.6	121903	141682	123872	91405.9	114735	0	0	0	18484.7	22971.7	8654	0	35477.8	81834.9	60635	13457.5	58963.8	55258.1	30946.4	66867.7	69261.4	81365.5	83455.7	10119.2	99886.4	243822	173664	53594.7	85242	94034	118710	97875.3	110997	56682.9	113776	46172.2	53054.5	99135.5	76821.7	75990.9	153849	92482.7	134882
554.428	0.65569	92366.4	216248	299717	449456	331933	273557	592849	544137	92956.4	448681	0	0	0	0	0	5836.07	0	0	51037.9	0	859966	72163.7	1.42566e+06	2.37872e+06	89110.5	1.85954e+06	139668	3.11034e+06	2.66521e+06	45450.7	38940.7	176695	114940	201090	417897	363614	418107	254404	256197	272096	169950	229611	187795	42524.1	210680	481693	264379	210989
554.463	6.5869	0	0	0	0	0	0	0	0	0	0	0	0	0	41880.9	358432	0	0	0	0	0	54607.2	8934.86	0	0	99042.4	31162.2	52377.1	62424.3	93829.2	135723	17370.1	18640.3	54170.4	37503.8	12199.5	34891	74890	53365.8	141889	123339	38039.8	26915.5	21960.7	0	0	43425	35870.8	0
554.514	4.19952	324609	181693	228457	347922	359904	318185	376459	388577	2.35476e+06	307149	1.03973e+06	55877.2	52506.9	64022.2	1.9984e+06	149723	219575	710254	214720	448332	452702	836907	176114	70286.2	202346	298422	296668	3.26243e+06	433532	927739	1.03277e+06	682754	987062	337986	368216	277962	493917	1.01892e+06	471720	3.20748e+06	867916	280173	87062	194453	407597	424910	353376	370582
555.169	0.303693	0	0	14712.3	0	0	4167.5	0	0	10398.8	0	0	0	29777	46697.5	55104.2	32483.9	33830.7	31624.3	0	21947.6	0	12921.2	0	0	0	44561.4	0	16598.1	0	9405.85	14544.6	138721	31423.2	147251	38185.3	181659	216876	276390	18130.6	29256.6	9400.9	11039.3	7805	0	0	0	42878.7	30456.4
555.369	1.31654	205647	379674	44856.9	143242	68876	108948	170691	101797	241377	276299	110828	74617.9	6581.38	90386.1	74665.2	36630.6	67761.2	0	171920	108890	71879.6	165048	128428	251683	226727	190360	458822	320489	103861	237881	252401	424533	353872	160839	480937	392689	278747	186886	161184	241771	82848.5	62940	195348	121375	69968.8	304612	258337	311931
555.438	2.06367	0	53569.1	41864.8	17241	10537.8	3094.83	34986.7	8183.53	21353.1	19382.3	0	0	52592.2	34292.2	146758	0	23649.7	51531.6	65663	89925.9	4917.88	5.10945e+06	10163	21958.5	7246.49	27912.7	10485.5	24896.5	71816.2	19352.8	39906.2	55106.6	369059	41633.8	39368.8	14622.3	13310.5	9885.22	32634.3	11664.2	0	6568.88	17306.5	19803.6	11122.1	28156.5	27275.7	35406.4
555.518	4.16649	181812	449943	368534	1.57468e+06	371005	538748	108671	885963	716063	872819	451927	156151	149061	670861	85481	101764	81814.2	465081	402152	134976	0	1.02786e+06	77726.1	379263	55310.5	131098	106268	1.15391e+06	860448	554723	186389	903811	400993	105907	109554	348758	154810	367181	607203	1.18525e+06	420934	18066.2	30269.8	20962.6	147386	148467	129245	137261
555.554	7.24475	93376.4	219007	339286	606120	229439	303152	295509	302856	413228	518984	120784	0	69219.6	216212	0	108104	296489	0	0	272666	71012.9	246174	447776	312905	367807	371441	206388	467150	281341	291184	0	0	375876	594866	590692	455811	360368	346055	397966	382260	312417	178170	549121	217222	224121	620011	550911	564154
556.395	0.538401	44695.4	144172	166042	200993	182260	218329	266226	244267	197127	214024	141349	93098.1	182471	56725.5	84613.5	88998.6	157840	168930	186993	32536.4	20903.9	134398	954321	1.57237e+06	1.71963e+06	1.1978e+06	1.14296e+06	118108	1.82595e+06	1.16285e+06	20924.5	67124.6	49487.9	31904.9	148264	192757	171392	143174	282064	147098	69086.8	97175.2	78042.3	96507.8	186235	190048	96063.8	107823
556.557	7.24072	0	24818.4	55569.2	97315.3	87079.6	111211	109809	118140	0	60475.6	0	0	0	0	0	0	0	0	0	0	0	42923	84285.3	48198.5	69496.3	59508.4	39410.9	77177.9	40745.7	46637.4	0	0	66294.8	102929	108290	0	66148.7	70091	62926.3	69055.3	62349.8	73563.7	98860.9	89877.7	41878.8	119468	43447.9	54144.6
556.557	5.9241	0	0	0	0	118726	81601.1	370788	254132	0	116032	80596.7	0	0	148464	0	94613.4	282521	0	188360	194785	0	65377.2	359586	228676	211864	248901	213554	118327	250893	160929	3843.75	322085	76443.2	51284.8	457107	120483	294538	43774.8	89599.3	96718.7	216322	188068	347824	297896	203001	387781	381970	440256
557.199	0.735939	0	0	57544.9	0	74780.9	52432.5	33756.8	0	31097.6	77889.1	0	8749.62	0	31003.9	0	31996.2	30347.8	0	16695.6	56602.8	0	34269.7	63419.1	0	38458.1	73439	35992.3	55539.8	72280.9	29699	279385	288922	85195.5	382177	248659	324167	347822	387176	230591	297096	109092	6740.16	19918.8	20324.5	95958.4	17545.2	0	28101.7
557.276	0.35336	0	0	15711.5	16905.3	21989.9	12257.7	0	19035.7	20822.4	28919	51053.3	0	46763.3	101608	34766.7	97888.7	46905.3	97311.9	140713	45097.4	47747.6	159331	111618	57132.6	48533	0	109454	0	0	80730.7	0	145567	0	52495.7	0	55487.8	0	27013.7	0	195244	45180.8	34700.3	85581.4	97229.6	29027.2	44651.1	128434	117898
557.33	1.03554	40869.5	5178.12	0	13453.3	2893.33	29754.6	32512.4	24906.1	15705.9	17699.9	52652.5	69080	31671.2	53805.8	164775	29949.9	47219.9	85322.9	100334	160510	47467.5	116279	54931.1	124195	191914	129730	136089	278717	260917	176582	0	6586.79	0	0	0	0	40158.4	0	0	0	17027.1	19558.4	9853.39	20222.4	20094.1	12887.1	23992.9	2896.28
557.533	5.81916	1.02769e+06	1.56784e+07	3.8652e+06	5.80256e+06	1.22551e+07	5.21654e+06	6.93689e+06	6.57768e+06	4.43176e+06	5.11608e+06	2.65052e+06	1.28271e+06	2.54677e+06	3.09025e+06	3.01453e+06	2.43257e+06	3.46732e+06	1.63038e+07	5.01801e+06	4.01859e+06	644465	3.44806e+06	2.65369e+07	9.78093e+06	2.28395e+07	21795.4	2.91086e+06	4.47107e+06	2.93257e+06	3.23888e+06	1.52347e+06	3.4821e+06	2.17417e+07	112625	77227.4	5.1198e+06	51755.7	3.65183e+06	3.62954e+06	3.65432e+06	3.81367e+06	4.73669e+06	4.938e+06	2.83568e+07	2.88003e+06	3.35348e+07	6.39582e+06	6.13645e+06
557.533	4.00977	0	0	0	1.87252e+06	4.21495e+06	5.89716e+06	1.75152e+06	5.49215e+06	4.66925e+06	1.63639e+06	0	0	0	0	0	0	0	0	0	0	0	4.05001e+06	4.54509e+06	3.80765e+06	4.01892e+06	990796	655393	2.46969e+06	690264	3.07627e+06	136895	860480	1.76306e+06	3.65483e+06	1.95525e+06	5.52249e+06	899894	2.78435e+06	1.0849e+06	135871	3.81306e+06	4.62052e+06	5.04354e+06	4.94278e+06	2.63607e+06	1.71093e+06	1.74931e+06	5.23135e+06
558.318	0.57153	839451	810092	4.46221e+06	1.3896e+07	5.97788e+06	1.5961e+07	1.53541e+07	1.52124e+07	8.10006e+06	1.0149e+07	241105	287571	378997	44254.6	65183.7	194895	350084	46454.1	253036	738824	1.3154e+06	1.01073e+07	1.25746e+07	1.17217e+07	5.76027e+06	8.65399e+06	3.3769e+06	1.41347e+07	4.99853e+06	6.82548e+06	3.87669e+06	5.36613e+06	1.1631e+07	2.00502e+07	1.85371e+07	1.48335e+07	4.56071e+06	5.41809e+06	2.77719e+06	6.4543e+06	9.67015e+06	6.74981e+06	2.19524e+07	1.53809e+07	2.86886e+06	2.05685e+07	1.75487e+07	2.24093e+07
558.372	0.785153	13137.1	117221	204191	147845	214217	445791	864444	1.04055e+06	181443	1.00508e+06	305814	30790.5	177360	229998	142896	146992	199100	267774	1.0109e+06	1.85922e+06	331667	472914	1.03557e+06	1.03262e+06	934554	184286	713215	2.70054e+06	945730	779461	133158	102168	177231	178993	751343	636217	617086	750621	248904	756667	115102	52025.2	437081	445097	448383	955571	1.08004e+06	713410
558.458	3.84793	43175.6	225920	599150	177354	423155	698879	578182	495188	391861	421738	447768	1.00174e+07	101972	188808	329092	312180	418408	474591	476780	274171	60430	773825	1.11969e+06	712334	603315	105946	358717	716081	340806	211125	448213	441766	158506	560717	223463	397846	111667	344601	14248.1	84283.2	215499	149551	818157	509521	50612.8	440120	379293	373338
558.584	1.21042	0	0	0	0	0	0	0	0	0	0	0	0	0	0	0	0	0	0	0	0	0	0	0	0	0	0	0	0	0	0	0	0	0	0	0	0	0	0	0	0	0	0	0	0	0	0	0	0
559.329	0.580612	257725	508043	1.35324e+06	4.40234e+06	1.96483e+06	5.08495e+06	4.8783e+06	4.86995e+06	2.57665e+06	3.08398e+06	107522	49514.7	86109.5	75624.9	74188.6	102471	87728.4	66921.9	64995.4	38979.5	426059	3.37513e+06	7.3844e+06	3.55749e+06	3.67718e+06	2.74697e+06	1.11054e+06	4.52555e+06	1.54369e+06	2.20873e+06	846210	1.68291e+06	1.86919e+06	5.47552e+06	5.89741e+06	4.05314e+06	1.40822e+06	1.7236e+06	806417	869984	2.97187e+06	2.19338e+06	7.06726e+06	4.84143e+06	932554	6.71573e+06	5.6619e+06	7.22073e+06
559.368	0.843595	140986	95359.3	102513	259813	102279	0	62141.7	66697.3	10803.9	170575	64016.4	46972	19980.4	33137.3	0	57149.8	95556.9	85598.9	237006	588941	32600.3	67572.3	105887	104219	145345	69305.9	85140.3	909098	546613	286128	0	18233.3	0	0	0	129169	40525.5	38736	0	89114.1	39460.3	0	73933.2	31596.3	0	59301.4	102164	118159
559.425	0.55516	38743.5	55306	107938	48993.6	102383	122374	138750	112208	102233	107950	176257	0	48471	0	0	127022	74700.3	76380.1	97656.9	32755.7	27759.9	57655.4	133775	129705	133700	14113.7	110131	116967	53829.2	108037	0	0	87675.1	54353.3	76674.1	0	117394	100307	20831.7	104910	134597	70510.4	141657	139684	105400	143591	180199	150090
559.458	3.79114	59227.2	115267	72944.9	112274	233933	247272	194031	177895	116415	157259	89390.6	49345.5	58448.5	307050	38699.9	95156	143098	157373	210302	64871.7	60046.2	234992	366805	219143	206136	108243	117038	215017	271297	25870	30721.4	205334	105360	135988	0	116340	20170.3	110088	84107.7	14136.8	23089.7	118870	181339	31340.6	0	151034	153773	59823.1
559.506	5.80731	0	0	0	0	0	0	0	0	0	0	541972	876154	363471	342357	1.11365e+06	341615	48875	873427	527912	139482	0	101948	109410	59570.3	86508.9	381046	170946	170939	291576	407713	365049	96895.1	456998	148233	300305	177779	389171	733532	576945	442390	14644.2	18812.7	0	24043.5	125183	0	0	48068.9
560.333	0.556305	1.20329e+06	2.1056e+06	5.50845e+06	1.4765e+07	6.62795e+06	1.83635e+07	1.75527e+07	1.91777e+07	9.69579e+06	1.40988e+07	344410	120490	182291	417677	393166	431442	456485	459276	644933	1.84975e+06	2.60247e+06	1.82856e+07	3.2088e+07	7.77114e+06	1.52018e+07	1.08073e+07	1.88467e+06	6.70193e+06	6.1915e+06	9.01043e+06	3.35487e+06	6.08688e+06	1.4221e+07	1.17059e+07	2.41575e+07	1.50837e+07	5.53473e+06	7.09144e+06	3.53724e+06	4.30691e+06	1.40427e+07	1.52667e+07	2.95902e+07	1.91996e+07	3.84685e+06	1.12192e+07	2.54327e+07	1.12124e+07
560.393	0.418742	0	139486	103132	132119	169856	121318	183550	147342	170929	170149	48472.6	55264.4	446895	414029	143046	80468.8	59897.6	385494	319324	291324	30651.3	116428	150552	99182.2	142851	121682	123146	165341	102251	218087	0	36089	0	115493	179239	119729	126340	147664	0	147698	226921	180040	209802	171222	111369	182871	174476	189089
560.471	5.6264	0	0	0	0	0	0	0	0	0	0	2.00605e+06	3.15847e+06	1.31981e+06	998406	4.49907e+06	1.37353e+06	1.2312e+06	4.5104e+06	4.48792e+06	2.18469e+06	7993.34	3991.47	40040.2	0	0	0	18687.6	0	0	0	0	5382.11	0	0	0	0	0	12678.9	7852.14	0	0	0	19040.5	11258.2	0	0	24308.3	15154.4
560.474	3.07698	13411.5	0	29904.9	59051	40118.6	0	9465.57	0	0	61487.8	53128.4	10437.8	59755.8	280126	1.24994e+06	213387	412107	574213	32004.6	466063	0	23965.8	68512	0	0	0	0	18658.2	0	0	4801.34	52365.6	159377	41102.1	0	74559.5	0	0	0	8596.98	0	7949.01	20080.1	35301.9	5334.66	13969.1	31220.2	39724.7
560.511	5.843	0	0	25494.4	8560.04	29924.2	54392.2	138408	126911	191338	181049	0	25739.8	10640.5	129941	94686.1	115319	121737	167139	39818.8	34726.4	0	7683.5	34234	49871.2	12201.3	41002.3	43720.4	33744.6	78876.5	133456	12205.6	28101.2	117964	45460.2	71179.9	48305.8	34637.3	166024	22009.3	112235	122282	22961.4	35601.5	23794.1	119388	36598	32495.5	121603
561.195	0.355162	78223.8	175977	156411	100137	132591	0	0	133950	166258	169842	0	5556.09	0	54987.8	17436.6	21399.2	20600.5	55554.4	28313.6	29825.7	24795.3	75422.8	71302.1	62516.4	18072.2	56082.8	22471.2	26740.8	44246.3	50729.9	153845	74632.8	0	178980	269313	385902	453182	638545	619751	813850	255209	255695	181008	27396.1	11034	176172	153627	14206
561.305	0.489642	79395.7	15747.1	0	75113.7	25756.1	47521	28102.8	19304.9	14823.2	59617	88005.4	55601.5	81956.3	156149	191108	0	133429	152667	0	62016.3	39275.6	81597.4	45683.7	62409.5	76555.5	0	38146.7	140935	53650.4	20445.8	0	0	68669	63469.2	33173.5	0	54226.6	53996	0	69955.6	43664.7	0	44107.8	15105.4	20821.5	43231.5	34429.3	125099
561.337	0.545828	2.85373e+06	2.92265e+06	1.19766e+06	7.49134e+06	1.87133e+06	5.88465e+06	8.13134e+06	6.94206e+06	2.73535e+06	3.24591e+06	550542	65613.6	121392	127904	72094.5	142331	124029	387145	818392	371173	736888	4.91138e+06	1.04194e+07	5.04834e+06	4.81412e+06	3.44745e+06	1.64809e+06	2.8157e+06	2.44639e+06	1.36519e+06	1.00084e+06	2.03685e+06	4.9838e+06	6.77556e+06	6.95576e+06	4.9131e+06	1.80925e+06	2.49934e+06	1.14359e+06	2.96689e+06	4.30743e+06	5.00984e+06	8.2748e+06	6.3385e+06	1.2081e+06	7.92626e+06	8.3255e+06	8.81233e+06
561.372	3.58708	17810.3	29387.3	35604	44774.9	44603.3	20331.2	58719	58971.6	48178.7	51922.8	245081	403502	113984	114828	1.28499e+06	411218	383579	894573	2.1325e+06	1.3798e+06	0	0	0	0	0	0	0	0	22285	26455	0	0	0	0	0	15672.6	52048.9	0	40642.4	20489.1	14140.9	19015.4	17313.8	29293.4	54598.9	56492.8	55857.2	41452
561.39	0.701553	0	78994.2	112964	269979	0	167196	30238.8	408489	17903.6	394576	110426	42213.5	77027.4	83281.1	78471.3	82461.3	62740.8	121174	192122	188553	189020	99476.9	14902	70943.1	98713.4	0	56919	113158	93599.2	27873.2	21999.9	47238.7	0	25641.2	0	0	55580.4	307947	0	0	0	10748	11772.5	33498	0	36489.8	47044.1	21910.7
561.45	5.29656	0	0	0	0	22591.4	0	0	41478.5	0	0	2.20017e+06	2.19917e+06	1.85576e+06	4.57557e+06	9.18341e+06	4.21414e+06	3.66989e+06	7.92904e+06	8.05171e+06	7.81824e+06	130527	434826	305813	452407	286145	315729	251053	866158	880711	536919	68249.2	16438	471982	77053.1	80123.5	46263.7	84905.8	150499	273003	117093	26959.3	0	12096.3	37098.8	58270.2	0	30774.2	51912.9
561.513	5.61483	530631	302550	327059	672046	242662	572431	40963.5	43010.8	52933.3	63663.5	31944	34373	34412.2	96902	0	71124.8	11019.4	85402.1	0	119089	0	0	6742.57	0	0	9554.29	0	0	0	0	37287.6	18217.7	1.50877e+06	16219.2	11531.6	70609.5	73532.2	18608	146385	26402.9	34525	30207.4	10259	18947.2	0	90000.1	66202.9	0
562.213	0.324027	541592	25344.4	18366.2	49929.9	28937.2	18749.6	61615	49969.7	70496.7	64489.2	53088.2	47883.2	75433.7	43857.4	112535	95248.7	96582.2	91479.4	120509	115908	0	150224	144364	166532	156238	236223	129418	166993	0	160027	253489	341586	124180	238576	245994	273401	168220	27093.8	353405	366444	100536	67248.9	93567.1	153271	56388.4	94672	145407	139041
562.453	5.43648	0	0	0	0	0	0	0	0	0	0	1.44517e+06	2.03176e+06	1.194e+06	1.60936e+06	3.39008e+06	1.4499e+06	1.29364e+06	3.06511e+06	2.8338e+06	2.77118e+06	0	0	0	0	0	0	0	0	0	0	0	0	158957	0	0	15937.7	12668.5	9976.97	0	0	0	0	0	0	0	0	0	5234.26
562.483	3.38253	101149	81867	200119	76214.3	0	115238	204634	153622	165887	137985	4073.72	0	0	0	0	0	0	0	66572.7	107778	0	0	0	39943.3	0	0	0	0	0	0	0	0	0	6312.88	0	0	469369	225079	156575	138449	0	0	0	135600	215795	0	81601.7	120163
562.517	6.6493	355646	370063	485585	381044	566588	325653	373282	387880	275255	419436	192646	35992.7	22621	382738	44782.9	122188	574862	259961	130352	200049	130080	326550	375661	204866	297358	324752	375719	542795	507247	435896	262936	393434	955632	257438	119965	433462	19245.6	446447	334454	293623	1.11759e+06	257122	13149.6	403011	316540	345240	1.06915e+06	163950
562.555	6.72737	67868.8	23148.6	17647.7	0	0	51418.5	54299.5	0	62205.8	51930	0	0	0	0	0	0	0	0	0	0	0	0	0	0	0	0	0	0	0	0	0	0	278126	0	0	8975.98	0	12343.3	24634.7	16215.8	12090.3	0	0	0	0	494134	10462	0
563.397	0.371785	0	0	0	0	0	0	0	0	0	0	0	0	0	0	0	0	0	0	0	0	94936.3	0	58610.9	0	0	0	0	0	0	57176.6	0	26561	0	0	0	0	0	0	0	0	21799.1	0	0	0	63543.7	0	0	0
563.413	2.27917	56689.8	0	48869.7	72433.1	121273	60554	118818	30852.6	80296.7	99641.1	1.03478e+06	0	383700	759757	2.09322e+06	1.84385e+06	2.08273e+06	854560	2.64007e+06	1.87786e+06	0	47065.9	10313.1	0	71659	169705	52940.9	62356.8	171555	0	0	0	42394.7	40927.2	0	0	127724	88053	18482.5	0	42013	69210.1	34318.9	105855	110143	82499.4	74859.9	133661
563.467	5.32117	3.97971e+06	3.18841e+06	4.98535e+06	4.26851e+06	5.70234e+06	5.29603e+06	6.01243e+06	5.85579e+06	5.98666e+06	5.64165e+06	8.53305e+06	1.23054e+07	6.47057e+06	1.16295e+06	2.4399e+06	9.21884e+06	7.5954e+06	2.21431e+07	2.23358e+07	1.93863e+07	693844	1.96417e+06	4.07475e+06	1.96331e+06	2.28542e+06	5.37368e+06	5.06124e+06	4.83756e+06	6.77677e+06	6.81729e+06	1.78053e+06	3.66773e+06	3.05874e+06	3.61743e+06	5.70571e+06	5.20889e+06	7.61243e+06	5.10928e+06	7.24118e+06	6.14674e+06	3.41028e+06	3.1203e+06	4.88055e+06	4.98734e+06	6.29574e+06	6.96562e+06	5.50208e+06	6.13486e+06
563.503	3.65085	37076	37684.4	58445.9	63200.7	19178.5	27095.9	17506.5	5764.07	0	5131.03	40722.2	0	46302.2	12381.1	7123.37	19659	68536.3	0	2176.42	25098.2	81399.1	151310	150510	186206	175671	497716	301447	595087	487148	387622	58594	22797	26901.5	73400	230784	109905	108505	114949	140264	108197	0	0	43235.9	0	0	3389.15	0	0
563.522	6.6549	113325	115057	301213	120497	175850	65308.7	534778	117011	632729	98275.2	1.5856e+06	2.37115e+06	838027	104647	3.35579e+06	815982	33214.9	84793.1	2.50125e+06	94776.2	44075.4	121820	145880	65890.2	112326	110375	153241	199425	179103	166143	75237.5	70357.3	396328	311005	159465	167625	141343	176182	137390	133524	446849	91487.8	72064.4	183934	6937.29	100811	130711	117915
564.249	0.325747	1.53441e+06	994179	24154.2	52162	44259.9	21502.3	1.10982e+06	962944	33309.8	48922.6	26737	77022.1	72253.1	57719.5	67609.1	122734	134019	88027.6	114717	120476	28176.6	108224	122332	100945	179321	120455	87804.4	349310	136039	95799.8	25787.6	34421	38402.7	178558	197854	189677	88762.6	96611.8	46496.1	114935	46426.5	64724.8	118362	106371	88607.3	62442.6	77420.7	90919.4
564.413	4.75027	10682.4	60496.9	122815	147825	197351	125247	435883	305692	233442	269543	45950.4	2.42009e+06	87886.8	265317	101098	136722	168299	172997	240286	318344	0	145363	211592	235218	197073	240012	145089	317875	219611	406747	18664.8	81618	87542.5	224377	581051	396241	297732	326799	365761	433013	308114	124394	302980	239754	267808	570153	451995	322561
564.468	5.30872	1.04594e+06	1.24199e+06	1.86345e+06	2.10283e+06	1.50792e+06	2.01828e+06	2.25321e+06	2.2629e+06	2.18512e+06	1.91278e+06	1.43499e+06	4.22756e+06	2.2043e+06	597839	8.13526e+06	569311	2.60703e+06	7.43534e+06	7.55821e+06	6.62302e+06	259011	997525	1.54491e+06	728411	1.20669e+06	2.06669e+06	1.80106e+06	1.78733e+06	2.54024e+06	2.67186e+06	665851	460543	1.14619e+06	1.8521e+06	2.08456e+06	1.72199e+06	2.85897e+06	1.83965e+06	2.56384e+06	2.10297e+06	1.80815e+06	1.14465e+06	1.805e+06	1.84361e+06	2.38457e+06	2.55939e+06	2.11354e+06	2.31118e+06
564.499	6.66237	100706	132362	143973	144522	154786	136126	0	179584	77471.9	29004.3	546885	944786	286052	44122	1.21463e+06	81040.6	100607	1.20635e+06	24839.1	841094	46861.7	87259.7	127515	69358.6	93233	205472	155729	128033	165809	242214	73414.9	119531	165582	169434	102075	148331	268342	166421	278853	209036	193730	138666	150846	148165	241116	209111	166399	152280
564.507	3.70937	8828.09	13032.4	13196.7	3315.95	20865.4	0	0	9334.28	11512.4	0	0	0	0	0	0	0	0	0	0	0	26857.7	47740.6	27951.6	0	73050.1	55920	61202.8	135110	148648	87927	0	14758.1	11604.9	21886.6	0	9505.39	0	12396.2	0	0	0	0	0	4045.13	0	1252.15	0	9890.68
564.535	5.74871	1.4775e+06	504337	641284	570882	414696	1.52302e+06	1.87716e+06	1.39551e+06	1.02383e+06	1.76934e+06	0	0	0	0	0	0	0	0	0	0	23973.4	46372.2	6343.56	44869.2	5926.4	96797	10014.5	135459	132839	12527.2	0	11970.4	3.2785e+06	6522.3	0	13493.6	0	0	0	0	79837.6	0	0	8118.75	0	0	0	0
565.347	2.41688	28374.4	28243.5	49601.7	39549.4	71882.9	53210.1	0	84652.6	78307	64706.1	0	0	0	0	0	0	0	0	0	0	0	7584.27	0	0	0	42701.5	73719.6	58334.1	64134.9	53462.7	0	14828	0	59475	68432.8	61400.9	0	93877.6	172648	67737	69731	45820.3	59517.2	59980.7	111696	43506.2	70227.5	82549.7
565.369	4.84417	0	55370.6	110027	81277.2	150612	212137	336849	425510	280197	367181	6.82235e+06	1.21954e+07	1.53205e+07	8.66897e+06	1.45645e+07	2.44849e+07	8.52167e+06	2.05187e+07	2.41237e+07	5.12097e+07	0	130771	179499	164578	194493	330055	252229	278490	228285	160470	0	20577.8	77509.5	282600	409519	367472	297307	308901	271505	366215	97441.2	155718	208719	333961	292750	451356	507173	424843
565.435	3.33703	54363.4	57577.6	76717.8	135377	131461	171337	625819	656491	484708	580293	366522	562503	346293	448942	658268	6045.34	20463.2	547285	1.20151e+06	1.09527e+06	378728	516223	524716	727929	958471	173523	494985	650746	1.14348e+06	907626	104198	4342.11	207903	487626	857539	433706	615539	666719	964617	878576	99307.4	132124	138703	157989	207720	292641	215902	198703
565.483	4.20103	0	21096.5	0	0	0	0	0	66182.1	4759.61	0	184739	0	61298.5	0	0	108613	0	301268	301804	12979.1	0	0	0	0	0	0	0	40666.4	29455.1	16909.2	1.23161e+07	53372.2	35522.9	45866.6	64672.5	28010.3	55151.3	56952.3	67212.6	48189.3	0	0	0	0	0	0	0	0
566.258	0.339602	0	0	24942.8	10244.7	12325.5	11349.8	30549.5	0	51059	17212.9	76176	52497.8	0	0	0	69457.6	103178	0	112433	85414.3	36855.2	166978	0	110984	42198.5	42494.1	0	107016	0	0	131523	256805	69799.4	464339	410719	135067	245448	211454	366160	383004	0	50862.5	76055.1	32014.1	0	71508	0	85418.2
566.306	0.400018	0	48527.5	24715.4	59528.3	50865.1	78360.2	104227	94545.9	105361	75351.4	246477	230814	216140	210262	226720	244158	281383	230938	312646	218703	159342	273242	356674	388109	242609	51796.5	26008.6	424985	608200	414982	0	0	39622.7	28499.6	102677	82630.4	61842.4	0	0	22774	102519	110795	146109	183688	37806.2	93753.4	104165	67843.8
566.372	4.84102	0	0	0	0	25813.5	0	100596	147989	84264.8	116064	2.2826e+06	7.39402e+06	5.03514e+06	8.98089e+06	4.9478e+06	5.87514e+06	2.84446e+06	1.72406e+07	7.99274e+06	1.69706e+07	0	15201.7	15980.2	30794.1	0	73502	64156.5	0	0	65624.8	0	0	11772.7	92348.8	144837	108899	89916.7	93342.9	76916.7	127567	35324.3	26378.4	60413.2	110244	94899.8	144930	148179	133857
566.444	3.37482	0	67518.7	58509.8	125494	121755	116520	167522	232963	178442	207755	733555	1.25104e+06	878663	546458	1.16196e+06	518446	677500	2.00043e+06	2.34467e+06	3.82321e+06	264628	841735	539571	961287	737885	138585	46246	1.61476e+06	1.83775e+06	1.15508e+06	6629.85	40380.9	115091	139802	172364	50896.1	8231.85	60971.7	11836.7	49649	47737.7	117371	157682	57647	204231	183428	72548.7	245308
566.523	7.15182	23967.5	101072	173940	261933	261470	348718	423889	316123	308106	482672	454846	708698	72075.4	213392	1.79704e+06	256327	204104	803016	1.00313e+06	661992	49937.4	32229.2	287222	79081.2	109945	360021	205494	425136	369287	421408	87598.9	149376	268530	462060	259840	385958	414434	321485	402370	378817	116217	53560.9	162108	196481	94228.5	372335	224452	272405
567.306	6.69092	54019.6	109717	223072	405094	307528	550003	652738	672511	376774	498535	0	0	0	0	0	0	0	0	0	0	0	35897.5	231395	99468.5	143731	178585	100903	297878	183931	281532	97663	191387	402890	512995	872239	475362	390685	365742	446460	620901	287898	287273	393240	406856	334035	748217	603490	761997
567.355	0.967798	439963	548417	525605	539593	413098	499731	453113	548943	577389	615404	2.38086e+06	1.2733e+06	1.26277e+06	1.51129e+06	1.96521e+06	2.85323e+06	1.2493e+06	4.39729e+06	1.3984e+06	2.77813e+06	261017	256184	279658	278435	256217	309099	270505	197232	259111	193685	0	45031.2	54947.9	33109	211924	165453	133291	0	30748.4	10619.2	259547	106541	100415	190902	237553	178755	192879	164516
567.39	3.68733	4177.6	13136.9	24554.3	16099.6	0	23328.2	23564.5	41768.5	27712.2	22552.8	567313	981460	7440.84	25014.2	3.78127e+06	7940.01	28879.6	2.92543e+06	6659.64	64489.8	0	0	0	0	0	13569.4	195999	0	31781.3	31996.5	0	0	10549.6	94555.2	0	20768.8	12153.4	24538.3	39432.9	12529.3	16213	13249.5	13810.8	15334.7	23057.7	32578	21965.9	34280.8
567.436	1.61105	4144.02	0	0	5761.41	17830.7	0	0	0	16618.6	0	126885	0	0	0	146971	101454	0	83707	0	0	137558	7363.47	1.86975e+06	2.80624e+06	2.50848e+06	1.00467e+06	2.7757e+06	3.05882e+06	7.95215e+06	1.7081e+06	0	15529.2	0	107447	12477.1	27559.8	93586.8	36660.6	28758.6	0	0	8020.91	0	0	16084.6	0	9428.4	0
567.481	5.52299	83942.3	173377	23406.4	169972	175003	215933	241451	275896	214129	196560	614135	849321	10741.8	56236.5	5738.52	62268.4	70284.3	44029.9	104856	84181.8	29597.3	95795.8	131836	52194.7	111585	281958	205558	218331	294964	306552	46016.9	100738	143914	222574	289731	220188	496791	282400	401187	313283	263087	148801	229965	159400	340668	294060	246556	278361
567.498	3.6899	2394.81	0	6818.25	4917.15	0	9571.83	37085.1	42575.4	0	33803.9	0	0	0	0	0	3508.43	0	0	0	0	0	0	0	0	0	0	24167.4	73732.3	5244.77	37764.6	1.61134e+06	1.21597e+06	827657	2.24977e+06	1.95554e+06	9761.22	2.01821e+06	102274	55825.3	1.54793e+06	57443.1	30030.8	51726.9	0	51802.4	138446	34252.5	129470
567.554	7.01639	196867	178064	23970.4	36693.3	38805.3	46874.8	68948.4	109907	17955.4	69557	78965	98561.3	0	76043.8	0	8209.26	212139	153124	0	92419.8	130079	229801	52380.8	140130	14541.7	54375	40354.1	41185.1	51069.3	71151.3	8161.06	19442.4	44190.2	86653.1	14140.3	121744	75946.3	50847.8	71030	60705	11037.6	10938.9	65209.6	27126.1	35061.8	77839.8	36332.9	3739.15
568.275	0.378348	17244.2	575956	39405.8	655703	84706.1	396348	37997.1	0	800734	39150.6	187040	141884	165621	128243	121316	164883	188799	137657	79612.2	209317	86008.6	214008	0	88547.2	159348	164210	194635	126579	125712	146957	546364	689873	239070	642036	701294	762436	582726	765118	639341	283059	84309.5	141558	50801.9	207332	55927.4	149839	105978	90677.9
568.309	6.68786	0	29488.1	57029.4	69014.7	93014.7	189585	193731	219062	72453.9	62197.4	0	0	0	0	0	0	0	0	0	0	0	10475.2	0	10971.9	39751.6	46507.3	22849.2	97846.4	0	90000.3	34932.6	62595.7	133720	169245	306161	173830	149212	124874	145604	210274	48203	95758.7	148687	144261	101648	250030	215156	261911
568.36	0.555044	7432.6	98720.3	67166	73729.9	100365	0	178919	95406.9	106706	96309.7	51521	780839	738480	788949	908470	49857.9	696333	1.11249e+06	879788	786261	120561	17351.6	34011.5	0	42454.5	21770.9	90490.9	52421	13851.3	62887.2	0	26196.6	0	0	58464.5	112699	132183	82277.6	149395	73804.9	171815	4062.54	66306.6	74230.5	83420.3	194460	95333.5	115659
568.394	3.94772	84835.2	0	55186.9	87917.8	0	43918.2	74257.4	187807	0	48380.6	267649	389566	260915	532235	764138	500110	482066	969577	15723.5	104201	0	0	0	0	0	0	72388	47427.7	118022	111567	0	24283.1	0	30416.2	27839.1	70939.3	159982	0	118192	163929	78506	59723.1	91693	28493.5	188591	93379.9	0	119509
568.453	1.46439	180080	103197	84236.3	0	123731	119975	133144	129444	113655	124551	0	0	38159.5	0	0	0	92682.6	29598.9	0	69295.3	498853	66369.3	105668	36287.7	43540.6	30359	0	134914	122500	55015.8	336917	262530	21685.8	8442.28	41390.7	170389	106282	174168	416184	1.48227e+06	51614.9	104457	108565	94743.9	31083.9	75492.8	57882	155594
568.484	5.55148	0	0	15038.3	0	13150.2	0	0	33037.4	20236.5	11476.6	0	0	0	0	0	0	13586.3	0	0	0	6818.42	5925.79	16552.2	0	36702.6	27011.1	30771.3	7044.24	40110	42213	6518.18	9940.38	0	32161.9	65509.3	42876.8	73073.6	0	29498.9	41608	29009.4	23249.8	18628	24878.3	49546.2	49668.6	31169.5	44161.3
568.53	7.03407	0	0	8232.54	20266.5	0	42292.7	22135.1	44692	0	30725.9	180698	303377	60030	19818.1	437900	70278.8	20204.8	264684	315103	169196	4643.05	0	26702.7	11067.1	40677.2	24326.6	38236.7	0	0	28959.1	33745.5	43914.4	39848	69788.8	70930.9	9722.73	15337	22435	38794	48151.1	16567.3	21845.9	45920.2	29399	15312.2	61459.8	28150.3	44289.3
569.185	0.295841	0	0	0	0	0	0	0	12883.1	0	0	43847.2	0	14130.6	54048	14442.5	40458.2	44310.7	20590.1	57084.1	35414.1	0	40372.5	12053	18891	45935.5	0	20106.5	11153.3	21364	37286	0	0	0	9259.42	0	0	0	0	32422.2	48796.6	0	0	0	45771.9	24331.4	27575.4	38881.4	26392.8
569.223	0.54775	173437	113247	93690.1	22903.4	7458.91	5382.53	239515	38503.6	448306	19316.9	315991	30745.4	367913	452010	476851	499394	307958	415728	561941	240008	64553.1	0	33756.4	26752.3	35770.9	85367.6	41216.1	36639.6	62776.8	64831.1	595328	210022	26375.3	34233.7	48940.3	0	48735.1	0	61255.2	87220.1	39852	10322.3	39858.8	59481	77285.6	68423.7	87113.7	49671.3
569.295	3.66369	0	0	0	0	0	0	0	0	0	0	0	72094.2	0	0	0	0	0	0	0	0	0	0	0	0	0	0	0	0	0	0	0	0	0	0	0	0	0	0	0	0	0	2071.85	11260.9	0	0	0	13367.2	0
569.333	4.05158	0	0	0	0	0	0	0	0	0	0	0	0	15196	11584	0	0	47584.5	0	0	8672.96	0	0	0	0	0	0	0	0	0	0	0	0	0	0	0	0	0	0	0	0	12383.8	0	9732.64	0	0	0	0	0
569.343	0.70372	138101	98122.8	57580.1	129851	34484.3	0	83610.4	52477.5	118198	98375.4	45124.7	225565	0	70498.1	174815	49446.5	48620.4	228230	195092	283694	0	0	59662.2	70704.8	88576.8	15027.8	81689.1	73296.1	0	89213.4	0	3970	40378.9	111492	0	140018	154779	0	11904.6	99328.4	1.0781e+06	1.96134e+06	1.11153e+06	1.31832e+06	865603	1.64011e+06	1.46175e+06	675032
569.454	5.76713	28274.2	1.56654e+06	58667.6	12553.9	62656.8	41228.4	14698.2	139303	1.39232e+06	1.93606e+06	7.56292e+06	5.16959e+06	145417	446819	55194.2	516655	102106	89747.2	23184.1	110275	12746.5	84742	113329	71220.3	3.00963e+06	297377	251984	204564	335459	557251	27360.6	82208.9	147924	203714	358854	209952	320751	291726	533902	442444	172638	96732	109091	137517	572751	196421	195509	224814
569.457	1.51609	41843.1	0	0	29966.8	0	28222.7	18488.2	14229.5	21100.5	5235.04	0	3918.39	16375.3	0	0	0	16640.8	0	14775.6	8803.23	577342	382527	19972.9	695308	511153	473286	4859.86	18762.6	10318.7	16718.1	25042.8	11715.1	0	5336.28	182594	21265.5	198056	36924.5	729190	643396	4347.04	0	0	20797.3	0	13590.4	8861.19	0
570.218	0.326419	50014.9	17220.2	12204.2	36517.5	34181.7	31037.4	55656.2	50212.4	81302.1	63181.6	0	41152.2	85134.8	86044.2	0	0	65255	70822	106047	129383	0	150569	116791	81247.3	104899	81522.7	86209.8	132267	125526	108780	120303	230839	49381.3	173176	121878	110479	63149.7	164560	89264.4	84325	78179.2	70116.1	113604	114756	0	48971.6	127489	125472
570.509	5.99978	29656.2	0	272988	238166	296553	503915	1.03588e+06	1.04478e+06	569833	670486	359095	2898.26	42253.1	48862.3	98552.8	48210.8	78187.4	482186	118365	41617.9	60707.5	127201	811777	211146	474124	419896	206459	851107	12769	447655	599154	1.64974e+06	1.79496e+06	11002.6	6.03506e+06	2.99187e+06	1.78785e+06	2.08227e+06	915288	793959	329006	429516	1.21249e+06	979286	236911	1.71435e+06	1.04713e+06	1.47287e+06
571.239	0.547878	400674	363545	253953	343127	285375	226761	323776	225600	557262	298711	275865	12423.5	311955	450514	282919	244832	103951	191383	259417	183195	6713.23	0	23207.9	19155.9	44479.3	33597.8	49472.3	0	73097.7	64103.7	0	0	10241.4	0	59438.3	0	37705.8	0	39190.2	0	63184.4	215023	59201.7	125871	45295.3	19173.6	116486	18491.9
571.293	0.345306	30979.5	14142.5	24850.9	21036.6	0	23482.4	19912.3	21930	26138.8	13966.6	59405.4	36835	0	56907.3	37081.6	39276.7	60512.1	36073.5	64912.5	41294.1	0	68002	73627.6	52652.3	54906.5	0	0	72049.4	0	0	0	147712	72514.6	190301	143045	197154	155330	110437	166981	201443	38066.6	0	0	44125	0	0	0	37119.1
571.346	1.45179	0	36860.8	6828.88	0	23025.7	76072.9	122498	138940	115316	117146	56937.6	5272.57	42548.3	7637.22	70565.3	40273.6	127209	75149.3	108401	210709	0	7208.19	44897.4	0	0	59077.9	38208.4	267634	6510.22	8178.42	9650.32	0	50705.7	129656	105456	120409	120600	69407.8	86518.3	90169.9	44611.2	29928.3	2789.53	19809.4	13795.2	175250	99843.1	160317
571.434	5.4995	21675.6	22459.7	93724.1	51761.8	125717	67888.9	178161	214949	143109	170601	26685.1	0	12602	72250.6	26547.8	69537.8	162069	14475.2	122821	286774	14281.4	50371.7	88379.2	21454.2	142060	381392	267181	251414	363863	541167	68430	99832	189212	202839	466002	294564	592332	308121	702486	634456	230274	163630	132008	193931	454805	317733	273312	304601
571.52	6.38992	0	0	17351.7	33206.7	20417.1	53148	34194.4	92193.2	12936	51506.2	110260	235214	15237.9	0	56574.9	0	33210.4	414900	309026	184907	10534.6	28026.7	19710.5	60267.1	77129.4	76493.6	85419.7	216398	58995	167704	303686	876837	60440.8	35653.5	54931.7	116088	58050	7412.93	35813.6	114141	94079.8	73089.7	133566	47489.5	23716.6	67616.1	53610.2	98269.3
572.197	0.31677	0	0	11550.4	13713.5	0	0	58339.8	30804	0	0	55371.8	23321.4	31314.8	17672.7	42477.2	44512.6	0	17228.7	36362.1	0	0	91690.6	22703.1	68726.5	0	66024.2	87509.6	20469.5	62235	35085.2	16428.8	32186.2	23671.9	32607.4	66900	36249.1	0	47707.7	87373.7	0	0	53202.9	41258.4	0	0	59543.9	97226.5	80727.7
572.319	0.358303	17180.5	149516	25599.1	100285	385974	27578.1	240053	755863	202652	215136	510063	241135	427204	403515	289458	480454	385820	355413	280739	135475	185021	371561	395953	437622	501881	372649	452181	660333	182237	377287	403658	583420	26459.6	329587	86869.6	243105	173118	442772	439117	141251	114368	251495	420584	484399	239940	314398	423896	536639
572.45	5.49843	267414	8961.66	22468.2	1.8758e+06	36279.6	10699.9	59683.8	81937.3	627893	64207.6	214306	158616	529818	152158	128865	91086.3	591705	1.52448e+06	4.80208e+06	335334	114415	10566	60690.7	3036.25	51853.6	151693	88650.1	88322.7	131065	246581	247644	46531	70637.2	119692	181948	109228	202593	117008	305677	265069	80362.3	56702.6	54104.8	74255.2	170848	114504	109565	123518
572.503	5.78372	0	0	0	27727	0	18662.9	111794	160110	213733	11289.7	3.22337e+06	4.82335e+06	2.75138e+08	2.80687e+08	4.79679e+06	2.53035e+08	2.25429e+06	5.44274e+06	6.57687e+06	3.46784e+06	49996.3	0	321621	432559	322504	0	326463	315000	379406	378044	103902	309012	57472	343239	193440	480745	1.12049e+06	432791	296291	418909	154731	0	330679	497488	248957	308140	394506	403598
572.553	4.0496	133018	435180	158406	122396	101285	170056	184562	174268	67023.1	166963	515325	457626	789622	909247	7.02942e+06	976611	1.06755e+06	1.01055e+06	1.27134e+06	4.80315e+06	89524.6	72105.1	58932.4	63639.1	55048	123504	139766	113767	130191	22982.2	57156.3	62785.6	66265.2	63033.8	84616.5	100691	104439	112372	124782	114131	201257	111379	377497	102822	122517	124366	124977	103507
573.309	0.362601	0	16574.1	24222.8	67066.4	9860.02	171012	168771	99544.4	16227.9	14505.8	97745.7	60504.8	94611.4	76085.8	79035.6	34858.4	120363	78324.9	106366	70495.8	20906.1	122594	100000	96135.5	0	124739	67188.5	223117	45799	38279	92274.1	139714	31077	159997	132732	200186	178715	189250	135483	195864	143546	177625	66011.1	101153	0	99521.3	49212.7	41537.6
573.441	0.600574	70330.8	58232.8	202186	205327	180378	211034	228519	178310	168148	158487	2.54852e+06	33745.1	26124.3	91353.3	79413.7	254182	137187	93262	192558	140442	54907.1	224337	209509	206128	206217	82673.3	74797.9	194739	165680	153777	99428.9	138244	80898.8	186170	193973	181238	179220	183873	147248	142473	220484	209528	249665	238045	76615.8	239825	257964	264945
573.474	4.89972	71978.8	232680	337619	658899	447879	574509	458844	498634	482392	508555	224042	1.65487e+08	6.29584e+07	2.33337e+07	9.92605e+07	5.18495e+07	5.46151e+07	1.13802e+08	1.1945e+08	5.18134e+07	136508	15125	484375	408922	360153	353110	317825	1.56519e+06	384192	571185	379232	208877	183988	532261	253561	466946	1.06846e+06	431153	220078	242422	55594.9	242289	372983	387802	66504.1	294333	392788	388902
573.488	8.65178	3425.21	0	2165.91	18951.2	0	0	0	0	37591.1	0	0	0	0	0	0	0	0	0	0	0	0	0	0	0	0	0	0	0	6757.56	0	0	0	0	0	23429.6	32923.3	0	0	0	17761.7	0	0	0	0	0	58804.8	0	14661.8
573.528	4.18662	99879.6	135868	128576	0	0	5244.08	23424.5	24082.8	12054.3	7958.46	595205	383850	630308	1.66139e+06	1.69445e+06	1.49695e+06	1.01179e+06	879856	1.24696e+06	1.76076e+06	77203.6	0	0	0	0	0	0	0	0	0	29269.1	199803	28242.4	8791.39	82001.5	14883.7	22425.7	7579.89	62387.1	175233	65661.1	7629.78	83467.8	8745.78	0	22404.1	26109.2	7080.72
574.443	0.601145	17662.1	0	0	27768.6	0	53259.8	92410	62124.5	28610.5	57516.1	837986	572934	632366	0	0	522001	462128	695623	667081	222141	74039.5	37073.1	53821.3	24824.6	28062.9	50309.2	62377.3	0	85218.7	37742.7	0	23852.7	0	47590.3	23195.9	59147.8	79459.1	51416.4	0	82793.8	22752.3	0	15006.4	6858.44	55641.5	41453.2	94266.3	0
574.478	4.82357	0	0	44049.1	44840.7	31269.6	62532	64984.1	73200.5	68584	72405	7.30172e+06	1.57407e+07	4.39982e+06	4.55012e+06	4.5242e+06	1.00408e+07	3.0937e+06	2.18506e+07	8.05674e+06	9.92631e+06	81068.1	119197	14034.7	194747	25564.3	11037.6	21721.4	13786.3	16647	59310.3	0	0	136545	10464.6	19983.8	108213	50167.4	121409	67269.7	149823	6300.1	9893.88	36842.1	43887.5	54343.1	23409.9	25449.7	56133.5
574.491	3.05522	6127.72	0	0	33604.8	19164.1	0	43519.2	0	0	0	0	0	0	0	0	0	0	0	0	0	1.11647e+06	2.16779e+06	1.87681e+06	2.63653e+06	3.70516e+06	2.37687e+06	1.85511e+06	8.83536e+06	9.56563e+06	4.43837e+06	617353	618521	1.92075e+06	2.01584e+06	1.25225e+06	2.39286e+06	2.32112e+06	1.61545e+06	3.29316e+06	1.00083e+06	3572.46	14855.7	33253.1	14853.9	0	0	0	17748.1
574.492	6.24293	0	0	38451.6	0	25196.6	44599.6	0	0	0	0	2.67217e+07	4.15769e+07	1.91868e+07	2.04376e+07	6.30665e+07	2.02098e+07	1.84132e+07	5.21193e+07	3.84409e+07	3.61138e+07	43293.1	47314.2	7133.43	117004	125627	7675.7	17751.3	59273.3	21895.6	168627	15751.6	57416.6	48415.6	114851	85086.3	37492.5	52089	0	82598.1	0	0	43753.3	0	82861.7	12801.8	72378	0	0
574.556	6.80668	177218	226810	146543	210005	144466	218443	195349	174323	368878	220353	0	0	0	0	0	0	0	0	0	0	0	0	0	0	0	0	0	0	0	0	8488.91	7291.24	152876	0	0	0	0	0	0	0	119660	218739	158457	144871	56705.8	9818.3	150033	98153.6
575.223	0.311733	0	0	0	13825.5	0	15941.9	13475.2	0	22445	0	40133.7	0	0	15170.7	42236.7	24446.3	48038.1	50059.4	19452	30656.8	10093	26411.1	21230	0	29306.6	18315.8	39630	0	0	12472.6	0	0	0	0	0	18876.5	38362.6	0	59981.9	31498.3	24256	21125	0	11482.2	0	40568.9	40470.7	0
575.322	0.688486	19993.7	8410.7	188480	129501	209239	280132	394235	162887	262468	114491	99254.5	28514	84300	30190.8	81825.2	54314.2	88807.4	92228.6	47114.6	100328	0	301817	430039	329880	450493	627702	100395	1.94489e+06	201534	321129	66578.8	936348	124130	770192	1.67588e+06	343367	788139	1.10091e+06	552634	1.49823e+06	107465	221352	989320	188666	32699	195097	222993	828805
575.373	0.569199	0	0	0	30668.1	0	38934.6	0	0	0	0	57772	41769.5	93701.6	38107.7	67227.4	50530.1	95240	62952.3	65005.8	120316	286187	23719.8	669268	568059	37284.2	36112.7	67006.8	2.83586e+06	2.5607e+06	1.66084e+06	620883	689135	356828	684217	593820	36039.4	342399	652599	733672	598060	22644.3	0	54885.4	0	27161	0	66491.3	73962.3
575.393	4.45162	0	34254.8	41808.9	42752.6	68113.1	54505.1	124407	170340	122527	123444	173201	168391	149662	123072	219541	147241	208609	318816	400120	357022	0	11155.4	55709.6	0	25860.5	139917	102164	106896	160798	293158	3490.82	13338.4	84816.2	98055.7	209252	125887	335542	167785	426804	360609	98195.3	66661.5	51596.8	76540.4	276471	193063	174841	180149
575.413	1.35088	0	0	0	26980.5	0	21524.7	0	11322.9	0	0	0	0	0	0	2060.73	0	0	0	0	0	0	23717.1	18168.2	55855.8	0	0	0	19736.9	0	0	0	0	0	0	0	0	0	0	0	0	35094.3	47495.2	7831.48	30989.6	0	44240.1	46718.3	4720.17
575.444	5.40867	0	0	0	14753.4	0	32082.4	45124.9	0	24797.1	15832.3	2.836e+07	1.99278e+07	1.03755e+07	3.89131e+07	1.50996e+07	2.1732e+07	2.33664e+07	6.08552e+07	381578	4.05646e+07	0	36148	18544.3	45697.7	10822	7597.85	13292	24795.8	18500	22890.8	123542	166150	17574.2	23335.3	76539.7	42606.5	33056.8	172375	25686.5	27957.5	27517.9	26646.7	0	59148.1	12580.3	51451.4	84381.9	57542.3
575.504	3.54107	334537	91961.7	208101	134075	0	0	0	0	124861	0	64033.4	72157.6	53854.1	53422.8	142260	80580.9	50749.7	107277	102305	123840	1.44999e+06	2.67948e+06	2.5805e+06	9.39633e+06	9.48998e+06	1.03697e+07	8.19615e+06	45949.6	2.7074e+07	1.11595e+07	3.1571e+06	3.45101e+06	1.7417e+06	3.5482e+06	4.6154e+06	2.95593e+06	4.31886e+06	3.21686e+06	4.22238e+06	3.28204e+06	197489	355053	197678	337168	277651	722863	451457	644133
575.572	7.49631	0	0	0	39491.8	41346.2	35036.6	48720.9	72887	0	64959.1	0	0	0	0	0	0	0	0	0	0	0	0	62691.9	0	0	43479.7	0	47418.9	0	23223.3	0	16774.2	27357.5	52939.3	39461.6	0	67272.6	57844.8	40913.5	35210.8	5628.22	70128	53036.4	32780.7	19953.3	57454.5	34170	111465
576.328	0.509015	67550.8	82854.1	65870	533933	540993	463486	595453	1.45429e+06	91386	1.15429e+06	283694	166465	285215	245638	193364	338413	372162	321056	444363	348663	145398	1.84103e+06	2.5801e+06	2.06433e+06	1.68564e+06	1.00109e+06	617303	1.57468e+06	741946	1.22524e+06	96582.9	89753.8	1.00522e+06	1.04699e+06	2.02642e+06	1.53235e+06	136783	72732.5	406562	826581	1.39227e+06	1.58922e+06	2.4048e+06	1.53936e+06	407071	2.03572e+06	2.06749e+06	2.20525e+06
576.447	4.20153	0	0	0	0	0	0	0	0	0	0	8.59009e+06	1.59603e+07	7.7047e+06	1.41382e+07	2.29765e+07	9.55421e+06	1.00437e+07	2.22563e+07	2.62452e+07	2.66832e+07	0	0	0	0	0	0	0	0	0	0	23921.2	22575	32530.9	6936.68	42700.2	53247.3	53807.6	54165.2	71377.4	0	0	0	0	13022.9	0	10992.3	14466.1	0
576.501	5.6457	0	0	0	0	0	0	9578.47	0	0	12077.5	420295	615243	86962.9	199933	921963	280137	242692	823983	812635	497651	58849.1	142671	95822.7	151019	173175	187541	96786.9	331400	340195	220189	53865.5	74272.4	573272	41706.1	10871.6	43795.1	73982.2	51610.7	9134.04	6898.69	3201.24	30208.7	15650.8	14451.1	23724.7	31533.9	15112.3	0
576.507	3.48625	101279	39706.8	12063.5	72150.6	0	0	64480.1	41663.5	125736	63565.9	12470.9	11551.7	72720.8	8336.23	17433.9	71868	94320.8	23912.7	24375.6	18761.8	482993	1.06609e+06	1.02913e+06	1.3013e+06	1.1794e+06	4.06976e+06	3.32655e+06	1.05757e+07	1.06434e+07	2.17085e+06	1.00775e+06	931967	764356	1.66435e+06	1.02365e+06	1.71985e+06	1.67687e+06	1.8051e+06	1.71746e+06	1.74721e+06	69567.8	134948	73703.8	77902.4	172234	581241	63823.1	113550
577.19	0.295624	0	0	0	0	0	0	0	0	0	0	9199.34	0	15165	36039.4	31003.2	13299	42155	34725.3	0	48003.7	0	0	0	0	12677	0	0	0	0	36498.5	17766.1	80567.2	0	24703.8	0	121797	119439	191741	14644.5	42151.7	32453.6	17947.6	24936.3	0	0	27574.6	0	0
577.296	0.462263	4450.21	14163.8	0	13705.9	20669.5	0	49655	24970.9	33682.9	28646.4	0	43724.6	0	84526.2	79417.4	69203.6	60006.3	0	69160.2	142165	41478.2	82625	19861.4	42733.4	200077	201601	100140	137100	113275	75749.9	146545	74445.4	56467.8	181387	383443	134746	131753	86097.9	81276.8	778793	19291.4	60289.3	57108.3	80743.2	138687	36190.8	130186	129734
577.339	0.600106	322125	91831.6	6104.71	365897	194325	122421	232549	420651	140369	256809	116480	234831	208942	312807	400599	567716	672576	610925	1.02599e+06	464180	84285.7	537199	794960	0	523393	94549	141990	253272	168518	233592	66178	189883	18381.5	550020	352248	281819	176691	80338.8	93016.6	365765	392108	134761	582613	471667	374847	202413	427829	661239
577.389	0.681587	0	0	0	0	0	0	0	16748.3	0	0	803009	967567	904224	1.32399e+06	1.22026e+06	1.1083e+06	1.15584e+06	1.64032e+06	1.09202e+06	1.21181e+06	286232	117171	222659	261207	296059	146809	241643	108448	195778	132153	0	0	130328	0	0	0	9120.47	0	0	0	0	19822	74280.2	44382.6	95166.6	0	75420.3	70851.6
577.426	5.68568	0	0	0	0	0	0	83441.4	269771	75668.6	224741	7.08602e+07	9.1657e+07	6.03451e+07	171016	1.43831e+08	8.13694e+07	7.90408e+07	7.92864e+07	6.62574e+07	1.58067e+08	17854.9	437842	431454	447997	684649	1.35506e+06	753450	1.17856e+06	1.14678e+06	89515.2	31928.9	194544	43732.8	978896	2.34707e+06	1.12479e+06	1.56654e+06	1.27223e+06	1.94967e+06	2.58141e+06	284651	0	300608	588964	879696	807420	968940	1.00901e+06
577.517	6.74292	330653	349632	252273	509971	906525	1.48689e+06	506923	1.87622e+06	1.6083e+06	1.89702e+06	7.75984e+06	9.35146e+06	4.73889e+06	5.26256e+06	1.52709e+07	5.18937e+06	5.98117e+06	1.52781e+07	1.73638e+07	1.2266e+07	28186.5	1.18983e+06	1.46883e+06	1.27894e+06	1.52766e+06	2.17312e+06	1.4585e+06	2.41866e+06	2.73923e+06	3.00485e+06	208321	184748	1.1007e+07	1.35819e+06	1.57858e+06	1.07751e+06	1.14504e+06	993979	1.30468e+06	486305	551085	161114	1.15007e+06	275046	514150	1.59307e+06	224242	1.67308e+06
577.519	4.54027	6.5188e+06	419405	536387	6.06286e+06	477798	660194	1.7374e+06	1.87062e+06	2.62061e+06	1.75276e+06	0	0	0	349385	419291	0	1.39483e+06	466207	541251	0	4.93766e+06	221804	607691	343693	1.05726e+07	898147	1.26073e+06	2.90811e+06	657181	2.43413e+06	301452	439519	1.13414e+06	647770	687395	704907	850785	1.06423e+06	1.61233e+06	1.14177e+06	459163	422620	1.74462e+06	315282	556042	569061	412782	700592
578.239	0.318623	80227.5	0	18988.8	28296.9	21027.1	0	0	23337.9	22712.7	32837.5	80172.9	18572.3	0	53515.2	56846.8	113757	97548.7	105746	51402.2	77991.2	0	67206.9	33113.4	64269	32640.2	0	100965	160647	22596.2	96809.8	630353	24395.6	157951	69436.3	87120.5	132265	93974.2	185699	603827	73101.3	0	32717.3	0	0	118047	0	133287	0
578.28	0.338593	10120.3	0	0	22725.5	13713	38833.3	46945.5	30621.4	64474.1	44319	145907	57590.7	128741	69057	93684.3	64085.4	138800	99279	196807	40638.8	72106.1	130309	122781	125507	205666	119703	109335	93586.2	132401	77604.3	32947.3	74337.3	37575.4	111135	0	119556	0	90321.6	30888.7	0	61443.7	95249.2	157786	148916	0	54397.8	115933	186951
578.426	1.90327	110758	60044.3	89294.1	33138.9	0	37390.2	90090.7	42918.9	66530.1	64187.9	1.24176e+06	457513	1.36692e+06	3.54926e+06	3.86091e+06	1.37724e+06	2.47926e+06	2.93325e+06	2.89551e+06	5.72706e+06	21024	0	65702.1	0	107708	0	9382.24	200379	123326	0	30236.3	38141.1	49783.1	5474.21	11234.9	26264	0	0	0	11585.4	0	0	70296.3	0	0	0	27777.9	63444.4
578.429	5.65925	0	0	0	0	0	0	0	33512.2	0	55359.7	2.54413e+07	3.18041e+07	9.51888e+06	1.54662e+07	2.07558e+07	2.90428e+07	2.14417e+06	2.63197e+07	5.17949e+07	5.67543e+07	0	150321	177384	213571	182627	458991	268783	413955	402838	350039	0	12922	27663.4	281343	802529	501918	579630	450795	710984	953516	0	5392.59	0	127188	298864	307448	359931	346706
578.478	2.65773	41004.2	86781.9	128626	192609	68024.1	189346	218374	312207	239925	203931	83743	36923.3	114505	168866	119626	104886	134554	92841.3	132184	188309	24353	246380	130466	120536	66134.7	209802	115277	215773	158142	152108	40317.8	107341	122481	326477	382091	222807	294282	103170	640471	124842	135206	230323	195566	5708.82	119254	262117	201524	176518
578.523	4.39527	2.69193e+06	1.66082e+06	1.14683e+06	4.77412e+06	174780	1.63493e+06	810708	696096	5.97556e+06	4.09872e+06	39594.3	116875	0	13856.5	44303.4	123989	187283	20826.7	34627.5	196428	1.92451e+06	3.97636e+06	487951	4.11991e+06	4.1151e+06	349226	2.55173e+06	8.05946e+06	8.86738e+06	5.98384e+06	540095	622668	859194	506558	238393	299251	324987	414133	642368	777745	643257	1.02261e+06	217471	149774	171752	1.6204e+06	161987	143057
578.523	6.65946	1.41197e+06	1.2689e+06	1.47843e+06	1.13905e+06	1.34555e+06	933538	776692	912349	835824	818853	2.83954e+06	79634.3	388874	105988	6.05696e+06	403114	764640	128082	336746	417173	423695	950593	1.25371e+06	583584	857580	223787	964377	1.0298e+06	977403	651655	788427	1.53527e+06	434968	921862	269655	862551	424774	1.08069e+06	245537	352801	540488	988893	1.25646e+06	999780	281240	508024	664278	838234
578.578	7.08173	190383	185787	156343	303116	88999.9	178491	159378	100834	342728	154118	0	0	0	0	0	0	0	0	0	0	0	5806.86	0	0	3301.9	0	0	0	6874.68	0	3051.86	9456.95	489098	0	0	0	0	0	0	0	5076.34	22166.5	12694.8	10578.9	0	21318.2	0	0
579.362	2.47347	0	0	21210.2	0	21539	31794.2	0	0	22846.7	0	0	0	68275.4	0	0	0	0	429126	0	280166	0	0	8344.27	0	0	41366.2	31634.5	10456.2	0	67883.4	0	0	35260.8	54338.6	0	0	58846.8	0	0	0	17106.4	0	26359.8	26352.3	62257	46301	36257.4	48751.2
579.384	4.7721	0	34884.2	110456	94333.5	90747.9	7945.44	262619	195669	132275	100666	14778.7	1.17059e+06	703198	107237	122335	76508.3	106778	168688	208348	232714	0	93664.1	167664	94145.3	93171.7	120679	114933	122004	50142.5	109309	0	22109.6	38066.4	209116	180919	149957	116799	138468	89019.5	115377	130512	109971	244121	212660	109818	202541	205468	290589
579.389	0.747667	0	0	0	0	0	0	0	0	0	0	0	0	0	0	22767.9	0	0	22331.2	0	0	16252.9	148538	82356.2	0	0	0	0	206940	0	0	0	0	0	0	0	0	0	0	0	0	74299	0	0	0	0	110641	0	0
579.403	1.9685	34449.3	66511.2	32152.8	59351.3	6603.82	21290.2	47474.9	29835	86574.2	53813	0	0	247110	479074	770445	447862	1.32479e+06	1.64735e+06	559720	909432	0	0	0	9710.27	0	14187.2	5317.62	0	0	0	45251.7	299934	17633.1	0	0	12890.3	5203.71	8672.43	0	42993.4	53437.9	44965.5	46392.2	49899.8	48799.7	78599.4	44473	46851.1
579.462	4.89792	0	0	19788.3	0	0	0	0	29288.8	2231.16	18205.7	39764	126241	22866.3	7472.95	3.99565e+06	7.56371e+06	5.41657e+06	152432	193188	1.08429e+07	0	0	0	25379.7	23254.7	10788.4	20151.4	23597.6	35433.9	10530.3	23836.8	2985.84	322575	854686	1.01662e+06	7728.21	21354.4	19474	1.34781e+06	935258	7358.44	0	19298.4	0	10668.2	0	0	9622.44
579.482	7.49822	0	32452.2	19210.7	91723.3	48644.4	53098.6	180856	275512	59103.8	62402.1	0	0	0	0	0	0	82808.1	0	0	0	12608.4	63169.9	30250	36953.7	14250.9	118096	266356	167528	118545	136490	11267.4	112439	0	553659	635593	10809.4	18513.5	12269.5	79428.9	46120.8	28409.5	14241.4	13618.8	65706	12669.4	161587	45253.7	66079
579.526	4.10891	524108	287243	87458.5	547287	191961	348466	509161	260009	430738	532705	0	26053.4	0	44253.8	58812	44826.9	29334.6	60843.8	69215.5	57649.2	934745	1.10332e+06	577276	799026	837995	823843	474083	453960	1.8372e+06	1.10887e+06	90399.7	111928	482918	94900.1	78448.8	135372	108737	149603	133352	124420	118717	223803	108940	131720	107893	326308	242490	88718.4
579.534	7.48336	2.43074e+07	305468	9.70135e+07	1.53518e+08	1.57485e+08	1.24837e+06	1.64342e+06	2.49592e+06	1.0843e+06	1.87005e+06	8.36258e+07	1.9755e+07	7.48541e+07	9.88739e+07	9.97092e+07	4.01902e+07	9.72327e+07	4.10643e+07	2.13028e+08	1.08599e+06	75052.2	200976	1.83627e+08	221105	289623	1.53337e+06	1.1122e+06	1.71001e+06	1.32194e+06	1.75937e+06	4.99819e+07	7.60165e+07	1.28149e+06	1.75642e+06	2.38896e+06	1.70882e+06	1.44444e+06	1.46291e+06	1.96999e+06	1.7813e+08	367392	322227	1.48159e+06	1.14765e+08	824673	1.71113e+06	1.21649e+08	2.85094e+08
579.535	17.7057	0	62962.8	0	0	178717	316728	338897	436658	0	264790	1.94173e+06	1.35549e+06	2.19148e+06	596111	3.65163e+06	1.35696e+06	1.54759e+06	1.33877e+07	7.61619e+06	792266	0	83510.3	0	0	119212	200272	50904.4	131696	0	0	61214.6	39102.2	1.31399e+06	305695	33396.9	140084	199741	0	0	265628	0	0	280040	201554	214373	241503	0	428233
580.241	0.35796	0	0	0	0	0	0	19218	0	50965	42386.5	96027.4	62377.9	144537	53236.1	69447.9	109917	71911	124414	77003.9	116509	8241.74	212528	31797.1	117516	178460	62016.4	101683	83155.6	79085.4	83451.9	415718	750037	318286	371710	436668	240505	265178	303997	182678	75235.4	53476.3	0	38603.3	0	0	0	51751.8	76515.5
580.305	0.393844	27901.4	28846.3	44427.1	35716.3	73434.8	23583.6	89019.9	84809.3	63125.3	78075	84536.9	13631.7	74991.1	63099.9	0	136472	38423.7	63762.9	0	0	12354	131137	157889	21767.7	99297.7	0	55430	106051	0	38967.9	122670	233878	25463.7	130387	0	126731	68524.6	183142	0	0	21572.9	64564.2	61219.2	27004.9	0	117831	77035.1	21055.6
580.359	0.840932	24924.6	449159	210577	624852	89164	879918	873393	63253.8	24246.9	28046	0	0	114080	200603	0	118523	123327	0	189349	149389	0	169711	1.16088e+06	51532.4	640496	185776	0	0	231175	0	0	295554	605181	893443	198189	184766	0	0	0	0	679047	756761	57419.8	425679	580273	714772	792914	457330
580.394	4.71692	14719.6	0	9341.74	15805.9	13037.9	50617.5	66155	64259	34807	49058.1	370162	393274	668484	10621.8	23960.2	14910.1	14378.1	29357.9	32274.8	38533.2	0	0	15372.2	11868	6509.39	18947	17681.8	5505.67	0	21795.3	0	0	0	50773.2	43622.6	47038.9	115469	16523.2	116201	23425.5	20010.2	35976.8	69720.3	45296.5	8782.59	88091.9	59657.2	89775.5
580.434	2.65207	39109.3	113037	86959.3	60718.8	62524.9	95252.8	115318	81929.5	124972	99558.4	22636	28644.8	122261	9777.45	250004	153834	89918.3	10053.8	228494	384250	0	0	33541.1	0	65686.3	0	0	0	0	0	0	0	154227	0	0	0	32072.7	31226.1	0	32140.7	0	42680.2	0	8431.67	0	52231	26067.7	0
580.494	5.12522	72142.6	108683	164477	173402	160521	152833	197090	177498	161225	150411	229260	564413	216305	421352	1.04212e+06	428664	305287	868394	408565	525718	0	8409.24	152098	113117	57124.9	333666	69492.3	227609	305539	648845	189269	78177.7	114446	119707	200267	284258	290964	141571	299318	275408	210960	122559	50276.1	127120	229200	217834	180983	189579
580.53	4.0951	124978	0	17963.8	0	94560.8	0	82339	28792.6	152366	72195.5	0	0	0	0	12314	0	0	15703.4	15075	13718.4	52902.4	259939	178106	120417	128609	107124	78241	749350	307035	470933	15201.3	36191.9	255494	9968.51	25442.5	0	0	44681.9	43719.5	11476.1	14093	0	6621.97	15051.7	5811.27	21811.8	15728.7	9176.03
580.538	17.6997	2230.95	6764.54	22460.4	87082.6	65443.2	119211	0	0	74882.1	0	2.76315e+06	3.42879e+06	879928	209300	155349	330335	0	947961	2.87637e+06	1.85831e+06	0	11603.4	93525.9	30669.5	24349.8	79204.5	16626.9	74093.2	0	64155	0	32702	0	0	0	103317	70542.8	52829.6	0	59569.5	51404.6	84012	108883	64827.6	0	0	0	0
581.398	3.68466	0	0	6648.71	31416.6	10720	67833.7	14147.6	72177.4	49195.5	56481.4	82692.9	127606	120844	34007	79528.6	45076.7	27752.6	47547.4	255892	50195	0	10264	0	0	287362	59578.6	23438.5	11344.1	39671.2	99340.6	0	5633.52	0	43005.8	0	70216.3	81545.2	52145.1	72932.4	58946.3	37602.6	35770	69470.3	39925.3	66819.2	68774.3	89588.7	89076.3
581.404	0.967793	165821	56015.8	0	0	29293.3	9383.92	0	0	0	0	0	0	0	0	0	0	0	0	0	0	1.08602e+06	710641	736626	887931	650045	598595	3.52124e+06	6.85616e+06	5.04104e+06	3.32842e+06	0	0	1.07068e+06	0	12380	0	0	0	0	0	8049.29	5437.87	4775.78	0	0	0	0	19389.7
581.493	5.43853	0	0	39370.8	30667.7	36731.4	39403.4	49575.2	56035.1	26024.8	29373.7	105604	147513	477464	62791.5	36350.2	66788.2	24480.7	222886	221757	27173.4	49572.9	359368	20920.7	14276.2	220149	108481	70033.3	14993.3	77836.2	161024	129294	203003	90271.8	35856.3	383772	298161	94385	63767.1	134840	86286.1	65664.1	34939.3	33113.3	35698.1	69048.4	48684.7	45002.3	54224.7
581.57	6.92937	68920.7	311331	290878	530608	181282	205584	398450	126916	549593	333770	0	0	0	0	0	0	0	0	0	0	22876.8	13810.6	18743	11300	0	30006.4	51836.8	63596.9	76925.4	60522	0	18296.5	56670.8	0	0	34041.5	0	11805	23068.1	0	0	0	0	26846.9	34514.4	23263.2	25883.7	15527.9
582.266	0.343401	0	0	18914.6	13857.4	32444.9	28545.4	70177.5	12241.3	68237.4	69932.3	76302	61742.5	177133	123545	144999	40272.5	27972.6	172128	246548	103909	46016.4	222622	134675	117187	108391	110393	207249	443217	220668	75412.7	128715	139542	0	401504	352372	128044	323280	133277	243452	230139	64100.1	86759	136726	126758	80083.5	112057	182477	159708
582.372	0.400427	0	116792	53921.2	88101.4	170920	69906.9	344812	95312.2	115188	105447	226794	96614.8	230054	184667	203356	249678	278654	286541	425801	246681	66189.2	334301	449047	200095	279835	104898	192502	167810	0	72023.9	30737.8	0	0	0	195562	149293	117224	0	44599.3	22681.5	103209	372296	222303	233289	133468	147186	226380	183872
582.41	4.42578	44084.3	60885.4	67161.8	11238.7	117415	45767.5	119581	120065	107457	69365	6538.2	18029.3	13712.8	15805.3	36892.5	12276.1	23852	92368.7	0	128031	8655.59	15510.3	0	14221.2	0	68912	73311.6	47607.1	34883.8	96589.8	5372.43	45795.4	0	5185.36	79240.7	71232	123605	92184.1	118747	93261.1	15567.1	68622.3	69641.6	52808.7	86964.4	142016	66403.8	162865
582.413	0.71837	0	28485.5	49678.1	55567.7	78640	73683.5	95864.2	69542.5	71571.9	71187.1	54141.6	0	0	0	0	0	0	0	0	43326.5	519163	89540.1	85527.7	92616.4	1.03036e+06	43849.3	93196.5	107803	16901.8	49253.2	133523	175558	559737	272772	20372.5	292071	27076.5	271785	28065.5	79296.3	7057.03	33889.4	9865.29	12849.6	22735.1	74062.8	58801.7	18245.2
582.458	1.22846	0	45638.4	64525	94527.4	0	117120	89269.1	84861.1	90720.9	109631	67232.6	7462.45	34231.5	0	57564	52643.2	68996.7	48881.5	99653.5	79690.7	9021.09	0	9402.34	48864.5	44308.5	85582.8	82279.1	36582.6	58794.3	73009.4	22164.4	42014.8	0	94696	68916.7	99981.7	95852.2	60554.1	115943	82710.4	0	68309.3	92405.1	100182	62864	72068	114270	109324
582.484	4.90168	0	0	0	0	0	0	0	0	0	0	1.26208e+06	3.18511e+06	1.31249e+06	1.58163e+06	2.76244e+06	1.16852e+06	625270	3.93747e+06	1.93095e+06	1.61592e+06	0	117058	63359.8	87613.9	39545	109002	147317	59368.3	15679.4	8095.98	0	0	420524	124470	0	48178.1	139816	130056	228396	53996.6	0	0	0	0	0	0	0	0
582.517	4.02303	37724.3	65001	29684.7	51029.1	27120.5	87474.8	69081.6	87037.2	70836.2	73554.4	0	0	0	0	0	0	0	0	0	0	0	0	75536.6	0	44158.8	0	76775.3	0	43569.1	0	28643.8	64873.8	0	88753.6	14006.6	53364	30433.4	99180.6	0	11062.4	20747.8	62534	31330.4	23682.9	0	54636.3	61174.3	88764.7
582.545	5.65512	48790.1	0	0	0	130456	200745	340876	211851	455401	284158	1.54743e+06	2.02874e+06	1.09554e+06	1.06013e+06	1.67774e+06	1.09791e+06	937737	1.37649e+06	838981	1.58535e+06	0	0	203431	323264	311520	270963	166904	269306	0	142065	73400.2	40331	1.20772e+06	72142	107764	66571.4	67907.5	78662.5	109993	77376.4	13583.8	15912.6	0	0	0	370943	133669	58858.8
582.582	8.05792	0	0	41604	112333	75267.2	92853.9	101216	93682.5	28817.8	69467.1	0	0	0	0	0	0	0	0	0	0	0	0	86952.5	57915.2	59336.1	0	0	74079.4	0	0	0	0	0	0	106552	0	0	0	0	0	46921.8	61422.9	91500.1	92980.1	30038.6	93426.4	85826.1	94515.3
583.274	0.323728	11398	13457.4	17126.5	0	20435	0	24108.1	15140.6	0	12074.2	27933.6	0	46159.5	116614	67606.3	19502.4	23285.1	29137	98747.9	33703.3	0	0	0	42011.6	64865.2	0	0	17029.8	0	130158	41813.8	116518	0	62939.4	0	0	32042.9	41120.7	23065	0	20680.6	35955.4	62226.1	59266.4	0	60335.2	131475	110261
583.397	1.25496	0	8782.63	0	25880.8	0	9643.84	14560.3	0	25576.8	10471.2	24581.7	0	0	0	2777.01	0	0	8468.72	86027.8	59043.7	491378	1.13593e+06	1.73639e+06	610032	929340	38943.8	3818.86	60759.5	35744.8	1.55896e+06	0	0	13199.7	0	32464.3	0	0	6740.19	30207.4	104000	32488	50760	13684.9	76417.7	20683.1	19158.5	13229.7	0
583.461	2.76912	0	0	0	0	0	0	0	0	0	0	0	0	0	27883.8	0	8951.44	0	7475.7	24393.8	0	5.81335e+06	1.16331e+07	9.49452e+06	1.33995e+07	1.38316e+07	1.36124e+07	1.62096e+07	6.44734e+07	6.48784e+07	4.42693e+07	8165.7	6862.08	102413	14555.9	11660.9	10273.4	90292.4	14693.4	185050	146030	0	0	0	0	0	0	0	0
583.506	5.50713	54705.2	73409.8	0	120147	62268.7	102839	138757	82483.2	192276	139968	519453	655033	407070	389827	1.25724e+06	426471	415128	981258	1.08448e+06	630694	0	14410.3	0	0	0	0	23245.5	0	11491.7	13313.8	51865	59027	16581.3	102385	74835	66439.8	5875.86	65144.5	64518.6	11587.8	0	23118.2	23722.7	0	0	8018.41	0	16528.3
583.585	8.02713	0	0	0	21003.9	19615	17763.1	27393.4	16140.2	11239.1	12269.9	0	0	0	0	0	0	0	0	0	0	0	0	22912.9	0	0	0	0	17638.3	0	10583.7	0	0	3228.15	0	35018.6	0	0	0	6189.48	0	12473.8	18887.6	33090.6	25835.2	4027.95	35817	23829.4	15514.4
583.597	5.87141	53547.8	0	27932.3	0	2503.02	0	0	0	0	0	0	0	0	0	0	0	69081.8	0	0	0	8001.25	145379	202879	88511.9	124285	32860.3	137506	75497.7	155427	74828.7	150519	281435	29900.1	175631	17351.2	98231.3	27096	131048	0	24189.4	0	85999.1	66356.7	126968	0	0	0	122246
584.243	0.346832	11561.5	27962.7	26427.5	30588.4	82491.1	54416.4	63076.4	56104.7	51461.4	47515.2	100430	127588	91052.2	69278.3	86765.9	208224	184689	200166	171398	117561	38662.5	238597	214072	95614.7	216764	212776	227456	275486	207396	71385.7	44772.8	74427.7	183394	137760	467394	350532	213363	468509	334046	29102.6	73754.9	102163	161549	57182.1	176538	59290	216525	142356
584.317	0.355272	46894.6	87637.7	105659	26290.9	157042	142945	177387	142861	197301	177747	315836	210690	231922	201568	242910	284390	315201	255396	407640	240434	159364	190516	378995	307346	283042	279695	379385	317811	271265	237055	172608	29683.9	136273	64436.4	417900	455176	392403	444677	249068	185254	190113	217410	349429	279108	308234	86304.8	301167	335766
584.429	0.533822	79361.9	217691	96649.8	240097	241179	111082	70180.6	117782	177632	332201	20083.6	20311.1	0	0	0	0	28478.4	0	101034	0	190081	437741	355641	425703	476909	256757	122073	123717	870234	111869	23965.9	19757.3	128625	93786.4	281798	188879	78282.9	221396	34661.1	165942	175819	215147	197008	138561	117944	179236	245252	135604
584.433	3.72077	0	6283.2	0	0	8838.93	7779.38	13556.4	0	15128.3	0	0	0	0	0	0	0	0	0	0	0	3.95043e+06	1.27524e+07	9.90034e+06	1.41891e+07	1.21852e+07	1.47905e+07	6.48918e+06	2.54139e+07	2.54789e+07	1.47861e+07	0	0	7068.77	0	13535.9	7781.27	26291	16575.2	70336.4	48935.3	16373.8	0	0	0	16979.2	21839.3	0	7840.9
584.475	3.40752	152714	226342	139265	298565	157960	0	0	0	0	0	164816	875749	350694	232253	609170	212962	381584	212360	381286	182321	120944	88890.4	0	0	0	0	0	0	0	0	262423	396682	327914	100626	54240.2	149314	0	161125	24129.7	46203.1	185643	131143	156031	0	0	0	0	0
584.525	6.17377	0	51334.2	9021.84	101411	264577	43260.4	204587	106834	60781.9	36705.3	4.14033e+06	5.34298e+06	2.56832e+06	2.8955e+06	9.87616e+06	2.51149e+06	2.73096e+06	7.04517e+06	8.96363e+06	4.23215e+06	0	71761.6	182015	15046.8	74476	112586	365982	39174.3	51919.8	46375.9	33041.3	31410.5	639484	90483.1	75673.8	80790.8	110021	55070.2	75296.2	76900.4	13219.9	56414.4	183794	64339.1	22317.4	124634	184405	0
584.561	6.70832	6.87647e+06	1.62989e+07	2.65755e+07	123575	3.26997e+07	4.27013e+07	179178	183489	3.33595e+07	3.69164e+07	2.16334e+07	8.43514e+06	1.73479e+07	2.35663e+07	2.14479e+07	1.47383e+07	2.43853e+07	2.69193e+07	3.34411e+07	2.53264e+07	4.89062e+06	114906	3.23314e+07	117146	3.29679e+07	2.71789e+07	1.6139e+07	147795	92276	54031.6	1.61053e+07	134049	102256	3.77808e+07	4.30591e+07	272090	151325	2.49421e+07	87912.6	79107.7	132731	145345	3.71556e+07	3.65601e+07	1.82854e+07	242013	4.12289e+07	288154
584.561	4.64798	6536.98	0	35436.2	172957	138062	133828	165430	174674	127870	156895	0	0	0	0	0	0	0	0	0	0	0	56293	113348	71390.8	51940.2	79745	41218.8	85641.2	49104.4	66537.2	8632.71	0	148781	0	126498	179310	120859	131925	85658.3	112615	102980	149375	0	88476	49953	114859	124916	147337
585.215	0.307337	73519.6	178967	175921	70648.9	125518	178267	21360.6	185128	219409	283727	0	0	0	14890.9	26114.2	14668.6	15319	0	0	67025.3	0	0	0	0	0	0	0	0	0	15948.4	117121	143915	121452	398293	304623	388468	357448	373731	85354.5	142059	0	0	0	0	0	0	32280.1	0
585.231	1.84498	5470.91	65685	139281	43621.1	72575.6	82031.7	93922.5	179595	90918.5	83909	6298.7	0	21965.9	26892.7	81864.5	24807.6	50039.3	56829.3	32638.8	66049.5	4345.77	0	133547	0	102365	82491.8	64921.6	66545.5	95467.3	100282	0	22077.2	0	42455.4	80743.9	97586.1	117765	59379.2	79037.8	107237	127138	38679.5	100416	68555.9	114072	111760	96010.5	101508
585.29	0.359269	0	0	0	0	8221.79	0	0	0	0	0	23819.7	0	72741.4	0	0	44739.4	0	0	58474.4	61852.7	0	0	36127.3	0	0	0	0	0	0	0	0	0	28385	0	0	31924.4	0	117780	0	0	0	29649.2	0	0	0	0	0	33644.3
585.346	0.67775	7.33727e+06	6.20669e+06	4.47034e+06	8.72568e+06	5.329e+06	5.61649e+06	6.69184e+06	4.69503e+06	1.05633e+07	6.85878e+06	13716.7	53737.1	61159	24752	88611.9	0	96859.9	44624.1	72324.4	119330	0	0	11273.2	0	33521.9	83224	0	47248	0	22342	0	0	0	0	27700.4	0	29740.9	0	0	0	1.08705e+06	1.34178e+06	1.25736e+06	1.71076e+06	550668	2.36716e+06	1.44419e+06	731360
585.491	3.40858	56522.3	22768.1	58542.9	52141.8	34809.8	156537	99902.1	90663.4	128331	98587.9	0	358205	0	116379	0	0	0	0	0	0	19756.4	0	12055	0	0	7856.04	0	0	0	0	98089.9	144992	0	8972.98	11125.7	0	4780.48	8904.11	5417.23	0	62406	33749.3	0	4401.37	44440	28478.4	0	45919.8
585.565	4.61819	0	6473.09	0	60347.8	35882.7	57161	68676.7	53532.2	41002.3	43457	7082.98	0	0	0	0	0	0	0	0	0	0	0	11120.4	0	17520.9	0	0	0	0	0	0	0	10958.4	52103.5	54308.6	56577.5	8536.7	0	0	14109	0	32043.1	36305.3	34649.6	0	0	44744.6	46726.7
586.231	0.678526	1.14782e+06	863267	738534	1.24233e+06	787028	938910	861567	743786	1.36893e+06	990347	58275.5	0	26415.3	40308.9	23457.3	0	42726.4	0	33475	59080.8	27986.7	109818	118258	107991	85735.6	0	55336.9	120258	48174.3	0	0	0	0	79529.9	68106.7	46277.4	119318	82373.7	40300.9	67490	25545.2	176295	101917	87793.8	39151.7	168763	77163.7	21311.8
586.282	0.332547	16251.4	42810.4	32239.8	50836.8	72662.7	60303.3	168843	135617	184273	109041	294063	128470	174364	156080	189133	210774	227693	187406	187398	214173	100351	229036	218986	219950	323981	269136	379167	129192	332746	265977	75502.4	125528	67049.5	188790	138858	345435	439521	383409	117008	238874	131620	131683	199915	220489	85091.8	211224	213063	293564
586.309	5.11278	609757	476116	1.10073e+06	921877	503828	862328	903514	524904	728665	465583	81164.3	24760.2	118346	84374.5	0	184922	104713	106143	0	124250	44975.3	127498	77039.1	154345	131788	89542.1	72261.7	132548	127836	68797.2	136210	206758	155655	220021	172291	191109	131925	180150	148179	110826	864437	964555	1.26849e+06	1.97362e+06	711569	2.32606e+06	1.11969e+06	834357
586.323	0.525907	39667	137891	92189.2	30966.7	143507	34452	2.03556e+06	1.30172e+06	16678	13926.8	433177	111286	369282	103547	309920	401920	380799	418991	441390	459095	188522	486967	300762	18422.2	36675.1	314247	44549.3	428262	80465.9	40105.2	18132.4	171823	68960.3	276060	29687.4	29076.6	433247	56519.9	340631	71939	24539.2	15523.1	656277	43923.4	88419.7	877024	114691	378547
586.483	4.79077	88165.5	199250	317612	454678	224107	311830	356077	214829	91914.8	244972	855993	1.10031e+06	97186.9	158078	189260	250519	17124.5	1.27086e+06	18271.3	884809	64883	147338	365333	155362	199899	29563.9	97775.6	173570	34536.4	47052.4	63192.2	276783	96948.1	283620	0	162177	32491.6	134669	1.28096e+06	43182	82467.2	129331	208326	142553	6456.78	139752	128229	211516
586.519	5.29619	0	0	153308	143373	120477	246712	223708	182062	97338.3	153820	4.61505e+07	6.65145e+07	3.26216e+07	7.46323e+06	3.76473e+07	1.72295e+07	1.68769e+07	4.48556e+07	4.64477e+07	1.42994e+07	0	5213.99	0	0	5981.17	0	0	129071	0	0	0	86640.6	148995	0	0	0	0	0	0	0	125787	129453	186422	0	0	263736	248611	189878
587.167	0.441376	0	0	0	0	0	0	0	0	0	0	0	0	0	49324.5	120991	0	0	0	0	0	0	0	0	0	0	0	0	0	0	0	0	43406.3	0	53535.5	0	126767	149227	178832	175689	181632	0	0	0	0	0	0	0	0
587.288	0.361917	0	0	0	0	0	0	0	0	0	0	68250.9	23692.9	0	0	0	0	0	0	68233.2	35948.7	0	54528.2	21690.1	74360.7	0	0	71458.5	0	69941.6	84956.6	0	71287.5	26868.8	35550.5	0	9990.02	0	0	10561.1	0	0	20747.7	0	34855.2	0	0	0	57373.2
587.361	0.610495	381431	297475	202754	0	378882	594792	412331	817571	517108	16367.4	97526	36566.1	50144.3	0	87960.2	53507.7	0	59858.9	79209.2	44479.3	0	75412.4	65606.3	0	0	91433.5	0	19306	40011.7	44319.2	0	55915.1	0	23420.7	17035.9	38569.5	0	0	17192.3	0	21844.9	22488.6	81325	14072.5	0	39539.8	0	0
587.467	4.787	0	48164.5	102999	203483	105743	111036	125523	80797.2	85131.7	40338.7	799942	1.88975e+06	25690.8	71807.1	2.77386e+06	1.69166e+06	14736.7	3.12829e+06	8593.77	3.53915e+06	12762.6	56825.6	123329	18007.7	1.70048e+06	1.89607e+06	44740.1	45135.7	3.7211e+06	7086.93	370067	102374	14621	12185.6	20758.5	43778	83406.4	11993.9	300235	184757	9863.78	62345.5	77183.4	58996.9	58276.2	20111.5	42355.7	58536.8
587.543	6.57628	24768.9	1.42482e+06	190109	3.18093e+06	44574.8	3.32206e+06	63387.2	91768.3	2.26634e+06	38869.6	2.53811e+06	2.60948e+06	2.06724e+06	28121	4.95478e+06	1.78183e+06	55912.9	4.13661e+06	5.35365e+06	165542	467489	1.14585e+06	170286	1.14207e+06	172652	420792	285031	287647	423688	568223	543597	906358	736876	945034	4.16653e+06	877764	503038	648056	827921	552957	243141	163292	3.49618e+06	2.29542e+06	419038	414096	360415	301979
588.502	7.08733	0	0	12834.4	13142.1	33343.4	47581.9	69134.4	78231.4	0	37837.7	4.41722e+06	6.18475e+06	2.86546e+06	2.98236e+06	1.09896e+07	2.86614e+06	2.9699e+06	8.47822e+06	1.1585e+07	4.85232e+06	0	0	44567.2	19745.8	23416.6	21360.5	12657	24244	0	0	0	8294.66	48010.4	49851.6	109513	43238.3	40090.3	19487.8	9703.18	26072.2	37323.4	25714.9	58950.1	40712	0	94971.7	65443.1	89352
588.511	3.71285	79987.3	252851	2258.51	13946.7	223238	275923	324673	337720	254185	312942	198988	109449	170621	74342.1	143343	176028	256703	216306	205075	170936	87137	238571	366988	239598	218352	77506.9	283438	363960	105154	118356	319410	221989	117543	437069	119761	271965	78392.7	265216	90482.5	95872	69792.2	265512	420501	207411	67400.8	156960	260575	258104
588.547	6.72353	73540.3	16920.1	371347	22352.9	452866	576150	16149.1	647595	397129	452929	312654	464804	353225	255156	816582	201004	275502	639477	950832	747932	69638.6	165306	592745	16525.9	17303.6	707946	318225	21756.2	521832	456588	163917	7969.65	6708.3	656651	724584	28501.2	528479	11225.5	449223	415835	21321.4	14512.4	683821	412439	553410	715676	377401	35909
589.189	0.294496	0	0	0	0	0	0	0	0	0	0	0	0	17173.3	18648.6	0	17883.2	0	0	0	0	0	0	0	19654.6	0	10372.3	22320.9	11287.9	0	0	107443	86689.7	0	130556	129574	7718.04	140161	226341	118871	231033	0	0	0	0	7813.32	0	0	0
589.245	0.330912	0	0	0	14114.4	0	0	19969.3	22962.7	0	34670.6	27067	38678.2	48515.8	27876.3	50447.1	136740	62806.7	47168.8	88105.8	86488.3	0	72773.9	54909.1	0	160377	66432.7	67550.3	41651.4	35676.3	59930.1	0	0	26261.9	45889.5	0	0	55102.9	32611.2	149738	0	0	35902.2	44828	36207.4	65229.5	31849.4	80641.5	0
589.369	4.06043	0	0	0	0	0	0	10790.3	15969.2	8945.05	13649.6	253302	610249	299023	171776	680977	116245	253201	406448	411470	282828	0	0	0	0	0	9901.88	15206.4	0	0	40252.8	0	0	0	0	9048.81	0	33446.8	0	49558.9	23859.3	0	0	0	0	48887.9	19719.1	0	13202.7
589.374	0.599222	472571	376317	268480	13772.9	790302	442427	983547	592945	1.57439e+06	989141	116450	78108.6	80038.7	102712	0	101560	160898	117733	116567	151776	26330.1	14600	115970	75258.3	97559	0	61590.1	96218.8	72679.6	49329.8	32051.7	49106.3	12203.3	0	9251.31	0	0	0	46378.8	72143	0	0	33094.5	68194	35939.5	26526	0	19130.8
589.444	0.923162	186634	189322	188060	82609.3	105704	43642.6	29309.2	23380.7	38010.8	41647.1	18219.1	0	173182	242853	191940	57706.3	203834	434109	281985	814320	0	46536.8	54887.6	40271.2	38259.5	30094.8	0	28578.2	0	0	0	0	0	0	26410.7	0	0	0	0	0	63426.3	52669	60583.2	55375.4	31978.1	0	76493.8	51769.2
589.448	5.11413	0	0	6675.3	0	0	44070.8	50022.1	11018.1	0	45344.5	2.78567e+06	3.86431e+06	1.95137e+06	3.55817e+06	8.07948e+06	2.91379e+06	2.60698e+06	7.78488e+06	7.39527e+06	6.87364e+06	0	0	17765.4	0	0	25056.3	34530	14941.5	35221.7	75478	7475.66	55049.7	9249.35	32754.4	47016.5	7841.06	90233.2	39992.1	121442	86836	0	12110.9	21499.8	26266.2	0	45856.9	42292.5	24611.3
589.483	6.25323	27539	0	5755.99	39130.5	0	0	14730.4	5541.54	26623.9	25943.9	8.92332e+06	1.03976e+07	7.94748e+06	1.04464e+07	1.81046e+07	9.59136e+06	9.21035e+06	1.67991e+07	1.7736e+07	1.72683e+07	0	103915	57363.2	92569.4	91341.3	154257	40541.4	180383	269076	176697	0	0	2.47535e+06	78041.4	118362	67624.3	63872.8	57522.4	143009	90019	120392	40222.2	41787.5	84367.2	105496	184184	57319.2	104914
589.507	3.73862	35937.8	93378.6	75299.1	101159	119734	138085	108775	117463	93613.6	106361	110771	29011.5	87116.2	13235.3	26463.8	54032.6	87469.8	65501.3	102087	32865.5	11275.5	82385.7	129040	69182.9	62584.8	22263.1	113847	158655	94725.3	29700	76493.2	41808.7	409795	103949	75754.9	112069	48873.5	250614	239055	223301	14684.2	62346.8	156568	62149.7	9462.45	78876.4	101956	75178.7
589.551	6.71382	497241	678178	538392	1.14534e+06	507548	810730	905456	692899	1.32336e+06	770152	0	0	0	34164.1	0	0	20860.2	0	0	0	0	8859.3	0	0	0	17079.7	18473.5	6874.17	15463.4	16711.7	27268.8	7050.15	31463.8	54227.6	66610.4	43611.5	28684.9	29166	28745.2	6901.85	14584.5	62209.1	33127	18477.7	20101.8	20331.5	24168	26752.3
590.427	0.629858	0	0	0	0	0	0	0	0	0	0	1.28967e+06	23621.1	743675	0	0	0	973633	18786.9	95440.2	44028.2	85944.8	0	71918.3	0	0	0	0	0	0	0	0	0	0	0	0	0	0	35337.1	0	0	0	0	0	0	0	0	52059.8	0
590.512	6.45073	153209	134981	145256	119669	120901	80944	46946.6	20303.2	56212	68335.5	3.32651e+06	3.92777e+06	22322.9	3.88048e+06	6.70865e+06	15136.1	45769.3	6.03651e+06	6.60078e+06	6.55117e+06	50038.2	9212.11	118160	14118.5	57541.3	42694.9	13231.5	58039.2	22343.2	43330.3	42765.2	114200	218336	388842	314764	130478	117471	73032.7	46255.6	19537.9	10989.4	104718	80181.2	18912.7	5116.32	41053.6	3006.03	45453.9
590.514	3.70917	0	0	0	0	0	0	0	0	0	0	0	20167.6	48029.8	0	85650	66792.8	0	4085.26	93182.9	45764.5	182768	25121.2	31347.2	1.02984e+06	1.47108e+06	1.46493e+06	785431	475224	539013	300082	0	0	167592	24139.8	10084.3	193067	42844.8	81837.4	9012.9	50805.6	0	0	0	0	26827.8	0	0	0
590.559	7.41035	147836	152965	105566	235046	85256.7	123046	124406	90861.3	249094	99842.3	519427	648683	379268	332763	864505	332331	451955	817570	988068	590811	18821	49928.9	0	14506.7	39064.4	0	46834.8	50641.2	25736.2	104406	8802.03	8160.11	111093	22713.5	0	0	0	26643.1	181295	149073	54444	117658	68587.4	69224.6	22733.4	887193	76323	35746.9
591.354	0.572794	0	15119.1	0	19236.7	0	75626.1	47088.4	0	29796.8	0	47520.1	34498.4	81245.2	54013.1	100559	0	22838.8	24628.1	135971	154874	19864.2	19442.8	42889.2	21624.1	38509	17066.9	52130.5	41882.4	157254	32379.9	17812.5	0	0	38857.7	65783.1	0	0	0	0	0	30568.4	45450.9	94521.6	49453.7	57645.6	74520.9	64904.3	107636
591.397	5.54918	302698	280545	486332	432481	427353	378507	612061	695059	507872	530902	8.58259e+06	1.16319e+07	7.09982e+06	1.21939e+07	1.83246e+07	565584	286130	2.49595e+07	316864	1.5683e+06	56912.2	218405	459410	182568	344746	530182	541800	585092	773024	800083	127762	457946	351745	436685	585132	537793	843497	578796	612809	600840	406201	463620	506381	500765	591220	603224	596648	663229
591.46	6.08728	0	0	5612.5	0	103755	84536.3	113083	163042	0	41286.8	1.44695e+07	1.69255e+07	1.03702e+07	1.86903e+07	1.55216e+07	1.43055e+07	1.33505e+07	3.15209e+07	3.20653e+07	3.0424e+07	21799.7	47343	0	84768.6	0	344001	126901	83996	185899	335047	0	0	155351	133853	28735.5	86585.5	247117	105034	0	133523	0	70336.9	0	67967.4	142718	199130	189605	0
591.535	4.41587	26248	82653.4	75916.7	139855	32802.7	63310.2	120838	84474.3	50428.5	91906.3	18113.4	12932.3	0	5778.87	0	0	13222.3	7938.01	26614.5	23123.8	16604.8	68425.7	36346.5	78426	51157	95179.8	91729.6	291433	257035	153955	18711.4	63001.1	172587	15276.9	35462.6	71848.9	71463.9	79684.1	90647.8	63303.5	19458.5	47956.6	6259.07	18022.7	12990.9	89445.4	0	23469.5
591.55	7.0008	12456	14968.7	15933.8	29728.5	13685	33117.3	37425.4	26593.1	76678.1	41453	708053	1.01723e+06	175281	305064	0	333366	141089	0	743969	378534	0	8843.45	0	0	0	336725	0	214537	358186	83982.4	43391.9	17073.9	836334	94651.7	72178.7	45805.8	62580.4	10926.6	471703	36544.6	0	0	0	0	329585	0	0	0
592.26	0.337603	254812	211970	10670.6	39111.6	10512.4	0	41508.9	56868.2	38298.5	32265.8	96290.4	33540.6	93781.3	0	51228.1	96767.8	54773	134735	94645	67492.6	55907.5	221775	84546.6	113316	129457	114274	112391	62416.2	82540.1	126908	54821.4	111060	40146.3	371114	319697	55768	207926	81488	226495	194692	76377.7	82849.7	93828.5	107977	70594.1	56439	62791.8	0
592.391	2.91448	387879	908602	674324	1.15776e+06	866722	821050	2.06858e+06	2.30466e+06	410581	1.54933e+06	57828.1	127348	139695	435004	423588	459344	364984	379261	1.35985e+06	3.10444e+06	53337.3	266392	384819	68646.8	317637	914922	1.28618e+06	914663	1.65127e+06	2.97355e+06	146253	367319	903379	788568	1.59767e+06	703507	3.52462e+06	1.52388e+06	3.88405e+06	3.11041e+06	1.37163e+06	378582	329253	1.07607e+06	1.93767e+06	2.25608e+06	1.29462e+06	2.21375e+06
592.399	5.54123	22689.1	65761.8	112152	99484.1	133874	100833	142276	160582	121482	135146	3.00713e+06	4.26924e+06	2.56098e+06	2.08618e+06	6.66953e+06	4.04526e+06	162761	7.56173e+06	4.37566e+06	167519	10586.4	133927	88491.7	153931	78049.9	112933	127394	128555	173385	189544	9038.34	74432.9	70307.9	140769	75609.8	136141	198640	136387	143855	144778	89664.2	103695	114235	89874.3	130759	145223	115618	151090
592.46	3.36747	0	4351.1	24509.7	39489.2	23996.1	39788.5	49689.6	55354.7	0	35277.1	324647	186762	320318	9372.88	730199	1.05274e+06	520911	571993	261761	1.63117e+06	13092.9	7858.78	112263	0	25800.9	0	0	42562.7	0	0	26621.6	104839	195382	112662	137321	73002	48097.2	34294.6	14566.4	27694.1	54050.5	29523.6	37856.8	40138.1	16975	54625.9	27857	55427.2
592.494	5.50978	151738	196897	57980.7	206627	259559	234739	249381	290043	255221	232406	17315	0	45168.9	0	13716.3	57006.7	181580	35611	166520	210617	30442.1	136761	96056.2	72887.8	141505	108022	248999	234224	273923	252887	43880.2	214428	114331	241779	165418	239371	217652	275572	168302	213367	142734	171691	240203	213600	112262	215007	236983	300452
592.53	6.57593	200240	198668	118716	151159	180149	87738.9	832142	57723.7	556957	42992.3	16458.8	273682	52421.4	76962.5	419973	54432.2	92548.6	18496.6	77460.8	143859	104114	165254	199114	120314	136634	30109.2	194203	168829	279695	121375	124516	222467	50489.4	180151	30085.5	155942	7155.8	184736	9630.44	55281.9	76391.1	144042	191805	166628	19721.2	71128.7	69421.4	50926.3
592.538	4.04357	191217	14845.7	162357	43372.8	8088.66	16120.9	29370.4	919.983	27360	31450.3	0	9476.56	0	0	0	54675	0	32165.8	156526	88096.5	27876.2	43068.1	88587.7	0	51158.3	14649.1	10547.1	31640.7	187573	9043.69	0	408491	60377.6	287723	12727	10478.9	11179.6	10983.7	22533	71105.3	48664.8	137953	169835	145525	62891.8	10226.9	109893	125634
593.139	0.526013	304688	346313	205096	195055	331684	308412	311058	324412	293238	304108	0	8180.44	6577.23	13812.1	0	9876.62	0	0	0	0	11696.4	0	0	0	0	0	0	0	0	0	267886	264541	172271	238519	723025	318110	1.04887e+06	883080	1.01208e+06	1.20757e+06	96811.4	228534	80454.2	206356	128330	257588	155047	178631
593.276	0.332378	0	13801.8	16873.1	18980.3	0	0	0	36706.5	52737.3	28938.3	63110	38767.4	23879.9	113060	75561.8	81210.2	93324.7	42812.1	175472	126024	288641	87560.3	1.18018e+06	106815	89969.1	128392	681002	55047.1	126188	118362	2.61916e+06	2.61062e+06	21038.3	84515.6	62106.4	65367.3	155028	2.78409e+06	92824.2	134662	63165	56791.7	65255.9	50207.9	74843.6	68520.4	130602	58619.1
593.388	2.91418	122164	215175	363028	398913	509821	475890	707743	807813	607850	353222	1.36493e+06	1.18949e+06	3.04564e+06	6.9659e+06	3.92917e+06	5.4162e+06	6.50426e+06	9.38847e+06	8.77342e+06	1.06488e+07	0	0	104906	14336.7	48535.6	303663	418727	267950	517809	1.0139e+06	0	110308	302417	399523	496252	436007	1.2183e+06	526421	1.15306e+06	1.04704e+06	474237	278553	270258	302669	630726	681680	765473	451733
593.394	0.648673	63529	118600	137396	185080	136526	202410	319163	261679	246232	261344	69446.6	0	0	86359.7	0	73546.4	108221	35532.9	33177.9	0	15505.8	86957.7	92965.9	88996.6	90557.1	116707	137097	185811	166478	160828	24382	87770.2	139327	211872	196080	219362	206138	222481	151339	243748	158277	180776	215517	191768	149393	278859	191072	206014
593.4	5.68222	0	0	0	0	0	0	0	16644.8	0	0	1.53618e+07	2.53817e+06	8.4295e+06	2.87054e+07	3.63492e+07	2.53634e+07	2.48381e+07	2.06479e+07	1.57744e+07	4.52949e+07	0	59463.6	36449.8	55044.9	73090	96465.9	87343.2	120255	81251.3	123942	0	0	13610.8	176620	195314	210037	121648	171010	150732	238797	0	20519.4	7867.99	85317.7	114897	72319.4	117461	175946
593.475	4.31262	33468.2	57128.1	61297.5	89162.5	84138.6	83532.5	333582	409211	231941	367904	341095	306675	0	72070.5	275299	177044	234004	572881	893591	412939	27554.5	122882	71765.9	112288	120803	346371	304853	180031	261452	363517	23125.3	34021.2	84938.6	348004	177056	352821	452789	368792	585223	462619	80598.2	73766	102104	95219.2	131008	166203	132564	113786
593.514	4.98932	68726.6	0	222663	434731	40266.9	344156	501987	362198	138927	433563	85590.8	0	0	215517	0	72870.1	0	0	240720	562977	171155	230518	389344	317485	196828	771910	201218	706876	706771	469697	134709	109377	771758	204438	262313	455335	1.24154e+06	438133	670979	8491.11	108646	0	886068	0	363429	0	414500	498210
593.533	3.4092	71050.5	0	33984.5	0	120359	38583.1	64330.3	64237.6	25927	54352.1	0	0	0	0	0	0	26790.7	0	15666.2	30455.2	268374	549292	56279.2	549652	640979	580020	65204.6	17655.6	42805.5	1.1779e+06	20105.8	0	0	27765.8	12489.6	22337.4	0	72044.4	0	0	2539.77	0	90660.8	44470.2	8087.13	42912.5	61239.7	57089.8
593.57	7.82013	49570.5	122430	257506	415633	378738	481420	595305	842505	409791	3650.37	357453	259667	262441	309109	111739	297957	799226	340058	618741	215667	53665.4	78285	406854	107718	149365	492741	271515	522950	378275	524703	117634	195594	385721	626484	816659	497170	515524	408233	489662	517133	156265	135682	489722	270206	252429	558986	286740	854931
594.279	0.382648	0	0	15707	12685.1	0	0	0	0	0	42650.9	66956.2	0	82222.9	0	0	0	46639.6	0	84025.9	69965.6	123581	426529	445356	464879	756550	310272	211110	648391	587103	426058	155906	377966	24163.7	1.62761e+06	953042	281381	930453	1.18183e+06	998377	737849	0	64129	142910	61051.2	0	0	85009	99358.6
594.387	2.92107	14112.8	41939.7	22889.5	73981.4	67500.1	83560.3	162324	188742	135575	124654	420926	806273	677676	2.42036e+06	2.69604e+06	1.25698e+06	2.24258e+06	3.11243e+06	1.30601e+06	3.56257e+06	0	0	0	0	0	0	77873.1	10600.5	96915.6	197520	0	0	52704.6	34953.9	92426	86876.6	281918	110370	297638	269156	158082	60381.3	48976.4	108901	167085	132618	120150	114306
594.398	0.68104	187848	23264	24403.4	19836.9	18123.1	26589.3	77014.8	63835.1	85524.4	92522.1	28329.4	69227.6	0	135430	13049.8	60401.2	95618.2	130281	106854	248788	0	0	17263.2	31436.8	30140.8	33316.1	13633.3	121349	78444.5	75451.5	0	0	11379.2	30739.9	37306.4	42569.9	57301.6	0	53421.2	26678.9	29703.9	36098.6	58973.9	54058.4	26982.7	83062.9	82701	66156.7
594.41	5.29495	0	0	24200.3	22590.8	31473.8	15368	64628.5	65052.2	54118.2	61469.3	46438.9	39175.1	22432.4	30363.5	49758.9	18301.1	34687.8	46948.2	58249.3	467972	0	0	7438.23	0	0	22489.7	20708.8	19173.7	9541.04	59233.6	0	10399.5	0	31137.5	0	31150.4	43428.3	47392.3	48335.3	47998.7	33895.7	0	0	21117.2	49373.6	38696.4	0	56267.3
594.458	4.15213	18931.6	0	8432.95	30381.5	9564.59	5050.88	17911.2	11589	28099	24276	3.43225e+06	374786	227824	439324	1.08268e+06	112010	94757.7	953419	1.01233e+06	879614	0	19779.9	6058.1	0	22538.2	16116.7	0	87737.1	0	14804	0	32373.8	0	16363.4	0	0	0	0	0	0	0	0	0	0	0	0	0	0
594.473	1.81547	3142.88	0	19400.7	32012.2	15818.6	0	0	4592.54	16683.1	0	39034	0	71548	4290.16	10988	0	78842.4	33549.8	0	0	0	8603.95	0	8591.68	0	0	0	0	0	0	0	456976	0	322736	0	0	153586	449098	243148	0	36719.7	51051.5	0	25214.8	0	12758.3	0	0
594.473	6.31588	0	0	5931.06	0	30081.7	0	0	17925.4	25894	0	13832	66614	0	19036.7	2.2757e+06	25176.8	0	53093.6	78050.5	137121	0	57046.5	112202	57495.6	69076.3	15254.8	41792	55823.9	33360	0	22183	59119.7	42987.6	152248	21793.1	45751.3	0	68853.1	18390.9	14370.8	57965.5	55051.8	30938.4	54955	22931.3	32591.3	42668.1	50725.3
594.582	7.82632	15451.2	47147	106277	141476	149726	199806	236176	367535	331502	232908	57773.7	19778	157998	170691	103146	93050.9	196605	135696	152540	248202	19019.4	30188.3	169041	39257.8	57167.7	185815	114632	351333	260342	272280	41063.5	79886	156434	261024	337205	196300	195290	111529	206988	350270	60619	55062.3	201390	112170	108643	235570	112176	343837
595.137	0.48495	574300	312430	366382	319248	310971	631877	609498	637651	610106	646429	0	0	0	37804.7	0	12415.3	0	22291.2	16023.1	0	42127.7	63875.1	44284.6	19105.3	0	31500.4	19205.6	49677.6	45489.3	21918.7	294700	316444	267314	265680	254756	338294	261556	117877	686021	220519	406538	458843	428171	412397	236784	531650	300399	346559
595.311	0.535031	4880.49	19325.9	19159	18000.3	33050.2	94577.3	35116.5	19455.3	33457	36458.9	61074.2	85962.9	174045	131006	65113.5	92901.3	47349.2	41413.1	116443	74529.3	127629	90546	33459.5	134757	359896	129859	74418.1	96992.1	93519.6	100806	88719.1	196488	27745.4	286899	121846	107280	125995	138710	128749	67774.2	53996.6	458454	48153.7	45953.3	105450	51894.4	75567	121494
595.399	1.62771	0	0	0	0	10887.1	22490.9	0	9348.33	49390.7	5980.64	119241	542625	281591	516789	1.07818e+06	291547	420136	824381	787861	2.06701e+06	221286	679960	390474	407618	555050	711103	419192	605394	964812	868601	0	0	0	0	18694.9	6984.34	12086.5	13927.9	0	0	0	0	0	0	16576.4	2037.51	6282.77	0
595.472	2.16933	0	0	0	0	0	0	7667.61	0	0	0	0	0	0	0	0	0	0	0	0	0	44033.2	90373.9	0	0	0	0	0	285861	0	0	433729	459854	230824	542976	526535	568333	561008	731387	855034	570823	0	0	0	0	0	0	0	0
595.472	4.95235	0	0	4074.39	0	0	0	0	15106.1	0	0	1.95501e+06	2.82583e+06	1.82182e+06	2.07401e+06	6.2729e+06	1.69006e+06	1.11204e+06	5.47657e+06	6.47498e+06	3.6654e+06	13944.1	101011	339665	521698	43460	247749	130891	48282.6	28856.3	194051	1.19737e+06	1.22054e+06	863467	312849	1.4863e+06	261313	340828	339872	425058	312067	7979.35	0	0	0	11124.4	13474.5	8354.86	11057.5
595.529	5.53809	333902	347451	416055	342859	469656	374763	331138	433894	397909	388816	59166.7	2.41171e+06	95068.2	49942.8	3.9291e+06	67300.9	315552	105707	265578	301941	21730.6	205795	587175	120462	228675	304909	367848	338594	325936	576293	133779	450602	143662	372540	211629	421134	311097	463192	164580	184801	0	352353	388689	341636	124124	297123	342412	396754
595.586	7.2978	50773.4	32886.5	55428.7	35547.3	55660.4	580693	40348.1	57625.2	13631.1	54598.1	0	0	42727.8	0	0	17544.1	0	0	4047.81	0	9943.91	41630.3	71731.8	18601.7	54715.1	72226.4	68301.1	65982	79134.5	86143.3	31712.3	72528.7	51413	34135.2	80032.2	62617.2	91371.1	66384.3	98921.5	76929.7	61619.1	60668.2	36821.2	70238.7	86241	86109.7	80962.1	80062
596.117	1.19015	0	22068.4	20892.1	20136.1	25838.3	17696.8	15318.7	19861.8	28033.5	21848.6	45447.7	5842.6	0	0	6327	0	16507.3	0	0	0	0	4623.2	0	0	0	0	0	0	0	0	15483.4	242664	24938.6	51000	196582	116865	0	50678.2	105527	170681	5192.22	21159.4	0	0	0	9614.03	0	0
596.27	0.340302	72471.6	0	35460.7	19828.5	22879.2	26035.3	52204.5	29950.6	48995.5	42127.7	125738	67006.3	132718	50728.3	0	115091	124038	0	122344	100926	0	141824	0	112222	144329	0	149385	101417	99598.6	71553.9	87283	123720	83110.6	250111	157069	264878	222897	377685	259058	266163	55473.7	72425	62140.1	119302	69040.4	47766.8	115091	109308
596.379	0.461762	22356.1	53893.8	65970.1	82940.6	101266	76455	74052.2	62720.9	98589.8	93822.7	88015.2	0	72979.6	52434.8	0	21518.2	148528	60140	76042.4	85299.6	98075.6	9620.84	30557.6	195472	153203	68888.7	146194	341018	36726.3	41626.1	46967.7	62147.5	54573.2	0	157245	69507.3	220735	166592	126417	105184	40987.7	27564.2	355402	353898	95960.4	403055	31848.8	56346.5
596.389	2.11402	36886.9	57023.5	46223.7	54093.2	69039.2	44196.9	0	56932.2	50729.3	54570.2	0	0	95680.7	411004	108268	127457	43618.3	360334	203867	35889.2	0	0	10937.9	0	9511.99	0	48862.3	39364.3	44072.3	20321.4	0	50232	0	10886.5	0	0	7554.21	58196.1	0	0	10279.2	27616.3	42531.8	44624.8	0	0	5206.58	37170.5
596.425	4.49377	18066	16106.8	30671.8	32401.8	21427.7	29321	39267.7	43983.2	29956.2	15988	0	294454	150680	572625	32552.6	529327	7246.56	5159.57	12158.9	30341.4	0	0	0	0	0	0	6937.96	0	0	0	146787	269709	559144	184564	335723	19993.7	365262	4158.06	549243	156779	17087.1	15645.6	0	17778.5	17184.7	18061.8	19641.9	33343.9
596.476	2.14023	0	0	0	0	0	0	0	14790.1	0	0	190531	326179	381238	806830	249304	873547	152809	604893	239264	256867	0	0	0	0	0	56855.8	0	112629	0	6021.64	174551	217306	264308	218031	100002	231942	341115	319252	363345	267339	0	0	0	0	12640.2	0	0	0
596.476	5.019	11367.5	0	20442.7	8558.65	28068.1	73632.7	37669.9	36549.5	12092.4	26333.3	1.17937e+07	7.27723e+06	3.43851e+07	2.88971e+07	1.08687e+08	2.92361e+07	3.6196e+07	1.62095e+07	4.36453e+07	9.28394e+06	66083.3	91009.3	253991	105102	125680	118447	65470.7	154570	142158	134303	48302.5	271442	93018.7	95383.6	147868	150262	266510	228121	394835	187429	44641.3	18097.4	85509.1	74859.4	25051.7	24305.9	33262.7	44759.9
596.525	5.6358	8002.22	27700.1	136693	188663	183920	15646.8	202660	103325	66976.5	82342.5	127867	323658	106659	490143	556713	168370	148057	336722	416260	184594	0	93207.9	109354	66707.9	89883.9	10318.3	181020	150853	183725	105718	10937.6	199307	103617	196878	15290.9	176173	19616.1	175707	3235.04	14942	0	125738	221897	129755	0	0	70656	190716
597.134	0.536006	475694	531390	571554	259672	230430	239935	501182	503775	481090	476190	42826.3	0	36214.6	5460.5	0	0	0	0	0	0	35451.4	41862.5	34485	28083.8	0	0	0	52722.5	36358.2	22004.4	253373	263644	234212	75091.6	198540	267904	167820	192401	171765	144142	333403	356538	129022	125520	191583	427453	264129	273019
597.216	0.297406	0	0	0	0	0	0	0	9928.79	15005.3	18101	23895.6	12275.4	0	19225.8	20699.7	38280.4	18928.9	18163.5	35816.4	33876.9	0	0	0	16832.6	0	24330.1	39715.3	17384.3	24528.3	46712.2	71262.4	211847	0	102378	13836.7	125022	201446	21482.1	16139.1	52657.1	12077.1	13583.6	0	20161.8	46294	17533.7	32609.1	17719.7
597.253	0.316295	0	0	0	0	0	0	20218.5	18749.7	0	28283.6	18176.1	0	5314.09	75967.5	31164.1	0	40358.6	27554.8	67295.2	74882.1	0	14036.2	0	0	0	55937.4	22106.9	71308.5	0	65031	343961	585762	338591	449130	356530	434403	64084.1	161958	27849.8	59798	45629.9	48773.2	0	63593.8	0	43464.7	104385	32978.6
597.39	1.19155	9235.75	18423.2	0	0	14545.2	0	5453.96	32865.9	30091.3	13137.1	151283	60769.6	183712	320355	215914	207983	165842	80069.6	88318.8	26423.1	727304	869629	561117	922213	872845	1.02003e+06	792860	1.41545e+06	1.38271e+06	1.28182e+06	0	0	142950	0	2763.34	61619.5	10229.6	0	10803.7	9853.46	6954.73	8007.77	16656.7	22387.2	19158.4	30515.2	45506.8	38798.8
597.437	3.81384	44492.5	48784.5	58561.6	68605.4	53801.6	79132.8	61770.3	66966.6	35560.5	55761.8	100254	47914.6	52157.4	219068	434002	12599.1	32186.1	85981.9	107905	51744.1	35994.1	9914.09	0	28758.6	198846	24925.3	13565.6	61692.9	21043.8	37583.4	7329.34	11943.9	8809.1	0	42394.6	23915.7	54219	36390.1	0	39546.3	33716.1	34398.1	34120.1	29614.2	43161.5	41420.2	36658	59839.8
[truncated: 3,039 more rows]
[truncated: 312 more columns]

## Sheet: K003C, ID matched
	12379418687	18782596908	18782343914	17576414231	18683974852	19012665414	18535903410	20235531837	20314561214	16824589857	32694428962	33605046925	35256213189	45429411084	43573509472	38269261096	39094082396	37606167764	44303538570	43292088025	3080691912	4626415992	4913405028	4715965511	6033436816	7463138241	8189476454	6927763723	6526440996	5215331613	2303560059	3181670891	3411445009	3494137409	4921674657	4559819645	4078292827	5136596642	4719832868	4839047523	8588497698	10897474004	10972310544	12934548281	13469616229	14246661012	13239506889	12479341533	14422223090
[truncated: 1,114 more rows]
[truncated: 311 more columns]

[truncated: 3 more sheets: K003B, Fig. 2A and fish, K003A, Queens only, K003A, colony ProofofPrinciple]
